# Supplementary material for: Obstructive sleep apnea and 19 gastrointestinal diseases: a Mendelian randomization study
Source: Front Psychiatry. 2024 Jul 26;15:1256116. doi: 10.3389/fpsyt.2024.1256116 (PMC11310136; doi:10.3389/fpsyt.2024.1256116)
Supplement: Supplementary file 2 [file Table_1.xlsx]

## Sheet: Sheet1
Table S1 Instrumental variables used in MR analysis of the association between OSA and GDs.
Exposure	Outcome	SNP	Effect allele	Other allele	EAF	Exposure			Outcome
						Beta	SE	Pvalue	Beta	SE	Pvalue
OSA	Acute pancreatitis	rs10082688	T	C	0.468133	0.0372199	0.00831318	7.56228e-06	0.000143439	0.000107496	0.18
OSA	Acute pancreatitis	rs1073331	G	A	0.612815	-0.0382925	0.008503	6.68715e-06	0.000158969	0.000107788	0.14
OSA	Acute pancreatitis	rs10749837	C	T	0.546587	-0.0386656	0.00830522	3.23073e-06	5.85389e-05	0.000108901	0.59
OSA	Acute pancreatitis	rs10811640	T	G	0.478757	0.0381593	0.00827959	4.04923e-06	1.68416e-05	0.000106922	0.87
OSA	Acute pancreatitis	rs10860297	T	C	0.389871	0.0405413	0.00847456	1.71941e-06	-0.000136012	0.000111854	0.22
OSA	Acute pancreatitis	rs10986730	T	C	0.524315	-0.0535385	0.00827592	9.85296e-11	-3.87986e-05	0.000107365	0.719999
OSA	Acute pancreatitis	rs11075985	A	C	0.428618	0.0856056	0.00830772	6.735e-25	0.000108127	0.000107603	0.31
OSA	Acute pancreatitis	rs11727262	A	G	0.60991	-0.0394126	0.00851529	3.68412e-06	0.000114673	0.000112471	0.31
OSA	Acute pancreatitis	rs11987767	G	A	0.386344	0.0405884	0.00848128	1.70439e-06	-1.46676e-05	0.000112566	0.9
OSA	Acute pancreatitis	rs1228509	C	A	0.656342	0.0470895	0.00873407	6.98826e-08	-7.69957e-05	0.000111772	0.49
OSA	Acute pancreatitis	rs12511115	C	G	0.295671	0.0539721	0.00906817	2.6518e-09	8.28846e-05	0.000109846	0.450001
OSA	Acute pancreatitis	rs12788184	G	A	0.477137	0.0508858	0.00828325	8.08668e-10	0.00010677	0.000106979	0.32
OSA	Acute pancreatitis	rs1359200	G	A	0.479948	-0.0394286	0.00831173	2.09819e-06	5.16975e-05	0.000107089	0.630001
OSA	Acute pancreatitis	rs1412235	C	G	0.376239	0.0381232	0.00851723	7.60512e-06	-2.23519e-05	0.000113636	0.84
OSA	Acute pancreatitis	rs1508351	A	G	0.627685	-0.0402031	0.0085404	2.50893e-06	-0.000115401	0.000108225	0.29
OSA	Acute pancreatitis	rs1514985	A	G	0.474929	0.0391581	0.0082669	2.17191e-06	-0.000104854	0.000106947	0.33
OSA	Acute pancreatitis	rs17616971	A	G	0.56482	0.0379459	0.00834892	5.49334e-06	-4.70728e-05	0.000106294	0.66
OSA	Acute pancreatitis	rs17622152	A	G	0.286895	-0.0426957	0.00923634	3.79001e-06	0.000107816	0.000112895	0.34
OSA	Acute pancreatitis	rs17751362	A	G	0.296811	0.0421761	0.00900907	2.84762e-06	9.01403e-05	0.000116503	0.44
OSA	Acute pancreatitis	rs1885767	G	A	0.594342	-0.0431766	0.00840784	2.81727e-07	0.00011151	0.000109132	0.31
OSA	Acute pancreatitis	rs1972686	C	A	0.408607	-0.0378373	0.00845992	7.72972e-06	-6.10477e-05	0.000114141	0.59
OSA	Acute pancreatitis	rs262637	C	T	0.419561	-0.0372062	0.00840175	9.49405e-06	5.57015e-05	0.000106231	0.6
OSA	Acute pancreatitis	rs2745751	A	C	0.573084	0.0416371	0.00841009	7.38898e-07	6.55836e-05	0.000108416	0.55
OSA	Acute pancreatitis	rs2904804	T	G	0.755104	-0.0436398	0.00963038	5.8574e-06	-8.87019e-06	0.000107871	0.93
OSA	Acute pancreatitis	rs3733344	G	T	0.477175	-0.0412808	0.00831306	6.84266e-07	-5.73714e-05	0.000107109	0.59
OSA	Acute pancreatitis	rs4130764	G	T	0.573408	-0.0435464	0.00840619	2.21556e-07	-2.45684e-05	0.000110671	0.82
OSA	Acute pancreatitis	rs4132875	T	C	0.624217	0.0438201	0.00856823	3.14984e-07	1.29773e-05	0.000109791	0.91
OSA	Acute pancreatitis	rs4559013	G	A	0.55233	-0.037183	0.00835026	8.47122e-06	-0.000165515	0.000107128	0.12
OSA	Acute pancreatitis	rs4661211	C	G	0.26428	0.0431107	0.00932962	3.82186e-06	-0.000331176	0.000118359	0.0051
OSA	Acute pancreatitis	rs5758238	A	G	0.609092	0.0415431	0.00848998	9.92137e-07	0.000229619	0.000110134	0.0369999
OSA	Acute pancreatitis	rs61873510	T	G	0.300779	0.0479469	0.00904282	1.14411e-07	0.000239031	0.000116058	0.0389996
OSA	Acute pancreatitis	rs6461205	T	G	0.659534	-0.0394901	0.00870949	5.7837e-06	-0.000115609	0.000115115	0.32
OSA	Acute pancreatitis	rs6478895	T	C	0.482551	-0.0417011	0.00827405	4.65565e-07	0.000103337	0.00010673	0.33
OSA	Acute pancreatitis	rs7014625	G	A	0.611445	-0.0385279	0.008484	5.59237e-06	-3.25728e-05	0.000107815	0.760001
OSA	Acute pancreatitis	rs8025493	A	G	0.560269	-0.040887	0.0083331	9.26794e-07	0.000165898	0.000107976	0.12
OSA	Calculus of bile duct	rs10070207	T	G	0.20588	-0.0456961	0.0103055	9.24e-06	-0.000172384	0.000154659	0.27
OSA	Calculus of bile duct	rs10082688	T	C	0.468133	0.0372199	0.00831318	7.56e-06	5.34e-05	0.000127293	0.67
OSA	Calculus of bile duct	rs1073331	G	A	0.612815	-0.0382925	0.008503	6.69e-06	-1.58e-05	0.000127638	0.9
OSA	Calculus of bile duct	rs10749837	C	T	0.546587	-0.0386656	0.00830522	3.23e-06	0.000191179	0.000128958	0.14
OSA	Calculus of bile duct	rs10811640	T	G	0.478757	0.0381593	0.00827959	4.05e-06	0.00013708	0.000126613	0.28
OSA	Calculus of bile duct	rs10860297	T	C	0.389871	0.0405413	0.00847456	1.72e-06	-8.36e-05	0.000132454	0.53
OSA	Calculus of bile duct	rs10917318	T	C	0.173889	-0.0567134	0.0110465	2.84e-07	2.99e-05	0.000154795	0.85
OSA	Calculus of bile duct	rs10986730	T	C	0.524315	-0.0535385	0.00827592	9.85e-11	-1.9e-05	0.000127138	0.88
OSA	Calculus of bile duct	rs11075985	A	C	0.428618	0.0856056	0.00830772	6.73e-25	-0.000163796	0.00012742	0.2
OSA	Calculus of bile duct	rs11727262	A	G	0.60991	-0.0394126	0.00851529	3.68e-06	-6.06e-05	0.000133184	0.649999
OSA	Calculus of bile duct	rs11987767	G	A	0.386344	0.0405884	0.00848128	1.7e-06	0.000140313	0.000133297	0.29
OSA	Calculus of bile duct	rs1228509	C	A	0.656342	0.0470895	0.00873407	6.99e-08	-8.76e-05	0.000132357	0.51
OSA	Calculus of bile duct	rs12465802	A	G	0.405082	-0.0459006	0.00851986	7.15e-08	-0.000303926	0.000139788	0.0299999
OSA	Calculus of bile duct	rs12485486	G	C	0.34098	0.0405077	0.00870245	3.24e-06	-3.69e-05	0.000139943	0.79
OSA	Calculus of bile duct	rs12511115	C	G	0.295671	0.0539721	0.00906817	2.65e-09	0.00015284	0.000130076	0.24
OSA	Calculus of bile duct	rs12788184	G	A	0.477137	0.0508858	0.00828325	8.09e-10	2.69e-05	0.000126681	0.83
OSA	Calculus of bile duct	rs1359200	G	A	0.479948	-0.0394286	0.00831173	2.1e-06	0.000149702	0.000126812	0.24
OSA	Calculus of bile duct	rs139592	A	G	0.34001	-0.0388622	0.00875377	9.02e-06	0.000131022	0.000143545	0.36
OSA	Calculus of bile duct	rs1412235	C	G	0.376239	0.0381232	0.00851723	7.61e-06	0.000179872	0.000134563	0.18
OSA	Calculus of bile duct	rs1508351	A	G	0.627685	-0.0402031	0.0085404	2.51e-06	-0.000134593	0.000128157	0.29
OSA	Calculus of bile duct	rs1514985	A	G	0.474929	0.0391581	0.0082669	2.17e-06	0.000117319	0.000126643	0.35
OSA	Calculus of bile duct	rs1731248	C	A	0.641285	-0.040822	0.00860694	2.11e-06	2.91e-06	0.000144274	0.98
OSA	Calculus of bile duct	rs17616971	A	G	0.56482	0.0379459	0.00834892	5.49e-06	0.000115606	0.00012587	0.36
OSA	Calculus of bile duct	rs17622152	A	G	0.286895	-0.0426957	0.00923634	3.79e-06	-0.00033384	0.000133686	0.0129999
OSA	Calculus of bile duct	rs17751362	A	G	0.296811	0.0421761	0.00900907	2.85e-06	-0.000154614	0.00013796	0.26
OSA	Calculus of bile duct	rs1885767	G	A	0.594342	-0.0431766	0.00840784	2.82e-07	-4.7e-05	0.000129231	0.719999
OSA	Calculus of bile duct	rs1972686	C	A	0.408607	-0.0378373	0.00845992	7.73e-06	1.43e-05	0.000135162	0.92
OSA	Calculus of bile duct	rs2370982	T	C	0.237844	0.0512655	0.00961804	9.81e-08	0.000173728	0.000154589	0.26
OSA	Calculus of bile duct	rs262637	C	T	0.419561	-0.0372062	0.00840175	9.49e-06	0.00024777	0.000125796	0.0490004
OSA	Calculus of bile duct	rs2745751	A	C	0.573084	0.0416371	0.00841009	7.39e-07	0.000137072	0.000128384	0.29
OSA	Calculus of bile duct	rs2904804	T	G	0.755104	-0.0436398	0.00963038	5.86e-06	-0.000201512	0.00012774	0.11
OSA	Calculus of bile duct	rs3733344	G	T	0.477175	-0.0412808	0.00831306	6.84e-07	-0.000177411	0.000126834	0.16
OSA	Calculus of bile duct	rs4130764	G	T	0.573408	-0.0435464	0.00840619	2.22e-07	-5.04e-06	0.000131053	0.97
OSA	Calculus of bile duct	rs4132875	T	C	0.624217	0.0438201	0.00856823	3.15e-07	0.000263267	0.00013001	0.0430002
OSA	Calculus of bile duct	rs4399947	G	A	0.271659	0.0413802	0.00924441	7.6e-06	0.000355325	0.00014505	0.0140001
OSA	Calculus of bile duct	rs4559013	G	A	0.55233	-0.037183	0.00835026	8.47e-06	-0.0003233	0.000126857	0.0109999
OSA	Calculus of bile duct	rs4661211	C	G	0.26428	0.0431107	0.00932962	3.82e-06	-5.99e-05	0.000140157	0.67
OSA	Calculus of bile duct	rs5758238	A	G	0.609092	0.0415431	0.00848998	9.92e-07	0.00014537	0.000130418	0.27
OSA	Calculus of bile duct	rs58644697	A	G	0.230336	-0.0470552	0.00993571	2.18e-06	8.38e-05	0.000154596	0.59
OSA	Calculus of bile duct	rs60700772	C	T	0.221264	0.053051	0.00994095	9.47e-08	-1.59e-05	0.000153161	0.92
OSA	Calculus of bile duct	rs61873510	T	G	0.300779	0.0479469	0.00904282	1.14e-07	0.00035996	0.000137434	0.00879995
OSA	Calculus of bile duct	rs6478895	T	C	0.482551	-0.0417011	0.00827405	4.66e-07	-0.000122499	0.000126385	0.33
OSA	Calculus of bile duct	rs6791437	G	A	0.40915	-0.0456366	0.00846196	6.92e-08	-6.41e-05	0.000148285	0.67
OSA	Calculus of bile duct	rs6799517	A	C	0.228552	0.0497508	0.0098197	4.05e-07	7.11e-05	0.000144901	0.62
OSA	Calculus of bile duct	rs7014625	G	A	0.611445	-0.0385279	0.008484	5.59e-06	-7.38e-05	0.000127671	0.56
OSA	Calculus of bile duct	rs73341346	T	C	0.189737	0.047006	0.0104629	7.03e-06	-4.24e-05	0.00015578	0.79
OSA	Calculus of bile duct	rs8025493	A	G	0.560269	-0.040887	0.0083331	9.27e-07	-2.34e-05	0.000127861	0.85
OSA	Calculus of gallbladder	rs10070207	T	G	0.20588	-0.0456961	0.0103055	9.24376e-06	-0.000163522	0.000234086	0.48
OSA	Calculus of gallbladder	rs10082688	T	C	0.468133	0.0372199	0.00831318	7.56228e-06	0.000256379	0.000192668	0.18
OSA	Calculus of gallbladder	rs10423928	A	T	0.258227	-0.0475582	0.00950868	5.68693e-07	-0.000631	0.000240464	0.00870001
OSA	Calculus of gallbladder	rs1073331	G	A	0.612815	-0.0382925	0.008503	6.68715e-06	-5.89548e-07	0.000193192	1
OSA	Calculus of gallbladder	rs10749837	C	T	0.546587	-0.0386656	0.00830522	3.23073e-06	0.000171186	0.000195189	0.38
OSA	Calculus of gallbladder	rs10811640	T	G	0.478757	0.0381593	0.00827959	4.04923e-06	-1.51944e-05	0.00019164	0.94
OSA	Calculus of gallbladder	rs10860297	T	C	0.389871	0.0405413	0.00847456	1.71941e-06	-0.000355666	0.000200481	0.0759994
OSA	Calculus of gallbladder	rs10917318	T	C	0.173889	-0.0567134	0.0110465	2.83557e-07	-0.000134404	0.000234295	0.57
OSA	Calculus of gallbladder	rs10986730	T	C	0.524315	-0.0535385	0.00827592	9.85296e-11	-2.10071e-05	0.000192434	0.91
OSA	Calculus of gallbladder	rs11024007	T	A	0.133471	0.057399	0.0120316	1.83598e-06	-0.000387944	0.000238292	0.1
OSA	Calculus of gallbladder	rs11031751	C	T	0.209858	0.0499324	0.0101106	7.86778e-07	-2.70721e-05	0.00024181	0.91
OSA	Calculus of gallbladder	rs11075985	A	C	0.428618	0.0856056	0.00830772	6.735e-25	6.55717e-05	0.000192862	0.73
OSA	Calculus of gallbladder	rs11160335	G	A	0.192642	-0.0473285	0.0105934	7.90523e-06	6.46174e-06	0.00024403	0.98
OSA	Calculus of gallbladder	rs11173186	A	G	0.227182	0.0444852	0.00982177	5.91949e-06	0.000226587	0.000244709	0.35
OSA	Calculus of gallbladder	rs11727262	A	G	0.60991	-0.0394126	0.00851529	3.68412e-06	0.000129249	0.000201583	0.52
OSA	Calculus of gallbladder	rs11981973	G	A	0.181564	0.0631996	0.0105931	2.42976e-09	7.82264e-05	0.000254873	0.760001
OSA	Calculus of gallbladder	rs11987767	G	A	0.386344	0.0405884	0.00848128	1.70439e-06	-0.000160173	0.000201755	0.43
OSA	Calculus of gallbladder	rs1228509	C	A	0.656342	0.0470895	0.00873407	6.98826e-08	-3.54211e-05	0.000200334	0.86
OSA	Calculus of gallbladder	rs12465802	A	G	0.405082	-0.0459006	0.00851986	7.14513e-08	-0.00024426	0.000211573	0.25
OSA	Calculus of gallbladder	rs12485486	G	C	0.34098	0.0405077	0.00870245	3.24379e-06	-4.16836e-05	0.000211815	0.84
OSA	Calculus of gallbladder	rs12511115	C	G	0.295671	0.0539721	0.00906817	2.6518e-09	-8.12212e-05	0.00019688	0.68
OSA	Calculus of gallbladder	rs12788184	G	A	0.477137	0.0508858	0.00828325	8.08668e-10	-0.000459965	0.000191742	0.016
OSA	Calculus of gallbladder	rs13383533	T	C	0.112457	0.0577391	0.0129879	8.7644e-06	0.000288776	0.000264859	0.28
OSA	Calculus of gallbladder	rs13420560	T	C	0.0599585	0.084636	0.0169858	6.26868e-07	0.000315339	0.000305945	0.3
OSA	Calculus of gallbladder	rs1359200	G	A	0.479948	-0.0394286	0.00831173	2.09819e-06	-0.000345227	0.00019194	0.0719996
OSA	Calculus of gallbladder	rs139592	A	G	0.34001	-0.0388622	0.00875377	9.01759e-06	0.000258025	0.00021727	0.23
OSA	Calculus of gallbladder	rs1412235	C	G	0.376239	0.0381232	0.00851723	7.60512e-06	0.000188181	0.000203673	0.36
OSA	Calculus of gallbladder	rs1436350	C	T	0.881344	0.060366	0.0129797	3.30648e-06	-0.000386425	0.000258805	0.14
OSA	Calculus of gallbladder	rs1508351	A	G	0.627685	-0.0402031	0.0085404	2.50893e-06	-0.000147143	0.000193972	0.450001
OSA	Calculus of gallbladder	rs1514985	A	G	0.474929	0.0391581	0.0082669	2.17191e-06	-0.000170558	0.000191684	0.37
OSA	Calculus of gallbladder	rs16837408	T	C	0.228222	-0.0511383	0.00996683	2.88438e-07	4.75042e-05	0.000263088	0.86
OSA	Calculus of gallbladder	rs1731248	C	A	0.641285	-0.040822	0.00860694	2.10663e-06	7.89189e-05	0.000218362	0.719999
OSA	Calculus of gallbladder	rs17616971	A	G	0.56482	0.0379459	0.00834892	5.49334e-06	0.000135196	0.000190517	0.48
OSA	Calculus of gallbladder	rs17622152	A	G	0.286895	-0.0426957	0.00923634	3.79001e-06	-0.000161625	0.000202345	0.42
OSA	Calculus of gallbladder	rs17751362	A	G	0.296811	0.0421761	0.00900907	2.84762e-06	0.000300979	0.000208815	0.15
OSA	Calculus of gallbladder	rs1885767	G	A	0.594342	-0.0431766	0.00840784	2.81727e-07	0.000130442	0.000195602	0.5
OSA	Calculus of gallbladder	rs1953450	A	C	0.140937	0.0637473	0.0117907	6.42415e-08	-6.65862e-05	0.000277815	0.81
OSA	Calculus of gallbladder	rs1972686	C	A	0.408607	-0.0378373	0.00845992	7.72972e-06	-0.000314007	0.000204577	0.12
OSA	Calculus of gallbladder	rs2370982	T	C	0.237844	0.0512655	0.00961804	9.81371e-08	0.000372998	0.000233986	0.11
OSA	Calculus of gallbladder	rs262637	C	T	0.419561	-0.0372062	0.00840175	9.49405e-06	0.000100837	0.000190402	0.6
OSA	Calculus of gallbladder	rs2716058	A	G	0.177038	0.0492325	0.0107698	4.84598e-06	-3.87864e-05	0.000299647	0.9
OSA	Calculus of gallbladder	rs2745751	A	C	0.573084	0.0416371	0.00841009	7.38898e-07	3.96101e-05	0.000194316	0.84
OSA	Calculus of gallbladder	rs285897	T	C	0.870051	0.0559833	0.012438	6.7638e-06	9.61634e-06	0.000248225	0.97
OSA	Calculus of gallbladder	rs2904804	T	G	0.755104	-0.0436398	0.00963038	5.8574e-06	6.53431e-05	0.000193342	0.74
OSA	Calculus of gallbladder	rs3733344	G	T	0.477175	-0.0412808	0.00831306	6.84266e-07	-0.000245655	0.000191974	0.2
OSA	Calculus of gallbladder	rs4130764	G	T	0.573408	-0.0435464	0.00840619	2.21556e-07	0.000159265	0.000198358	0.42
OSA	Calculus of gallbladder	rs4132875	T	C	0.624217	0.0438201	0.00856823	3.14984e-07	0.000352185	0.000196783	0.0729995
OSA	Calculus of gallbladder	rs4399947	G	A	0.271659	0.0413802	0.00924441	7.5969e-06	-0.000236326	0.000219543	0.28
OSA	Calculus of gallbladder	rs4450466	T	C	0.121969	0.0629683	0.0125256	4.97775e-07	8.79758e-05	0.000281836	0.75
OSA	Calculus of gallbladder	rs4559013	G	A	0.55233	-0.037183	0.00835026	8.47122e-06	-0.000496619	0.000192007	0.00969996
OSA	Calculus of gallbladder	rs4661211	C	G	0.26428	0.0431107	0.00932962	3.82186e-06	5.77712e-05	0.00021214	0.79
OSA	Calculus of gallbladder	rs4987856	T	C	0.049425	-0.103447	0.0196515	1.40896e-07	-4.65214e-05	0.000324186	0.89
OSA	Calculus of gallbladder	rs56812253	C	T	0.226787	-0.0460157	0.0100261	4.44115e-06	-7.26396e-05	0.000288543	0.8
OSA	Calculus of gallbladder	rs57187534	C	G	0.160072	0.0515502	0.0111609	3.85926e-06	0.000135085	0.000259674	0.6
OSA	Calculus of gallbladder	rs5758238	A	G	0.609092	0.0415431	0.00848998	9.92137e-07	-6.19779e-05	0.000197401	0.75
OSA	Calculus of gallbladder	rs58644697	A	G	0.230336	-0.0470552	0.00993571	2.18012e-06	-8.66476e-05	0.000233996	0.709999
OSA	Calculus of gallbladder	rs60700772	C	T	0.221264	0.053051	0.00994095	9.4699e-08	0.000295236	0.000231818	0.2
OSA	Calculus of gallbladder	rs61873510	T	G	0.300779	0.0479469	0.00904282	1.14411e-07	0.000202993	0.000208015	0.33
OSA	Calculus of gallbladder	rs6461205	T	G	0.659534	-0.0394901	0.00870949	5.7837e-06	-8.58274e-05	0.000206324	0.68
OSA	Calculus of gallbladder	rs6478895	T	C	0.482551	-0.0417011	0.00827405	4.65565e-07	-0.000268683	0.000191295	0.16
OSA	Calculus of gallbladder	rs6791437	G	A	0.40915	-0.0456366	0.00846196	6.9234e-08	0.0003375	0.000224442	0.13
OSA	Calculus of gallbladder	rs679880	A	G	0.744871	0.0469081	0.00957493	9.62991e-07	-1.45291e-05	0.000241571	0.95
OSA	Calculus of gallbladder	rs6799517	A	C	0.228552	0.0497508	0.0098197	4.05351e-07	-6.56772e-05	0.000219321	0.760001
OSA	Calculus of gallbladder	rs7014625	G	A	0.611445	-0.0385279	0.008484	5.59237e-06	-0.000412251	0.000193239	0.0329997
OSA	Calculus of gallbladder	rs73341346	T	C	0.189737	0.047006	0.0104629	7.0347e-06	0.000218791	0.000235784	0.35
OSA	Calculus of gallbladder	rs742760	T	A	0.163013	-0.0638305	0.0113047	1.63873e-08	-0.000111847	0.000245645	0.649999
OSA	Calculus of gallbladder	rs745631	G	A	0.420648	0.0402181	0.0083976	1.67416e-06	0.000111675	0.00023804	0.64
OSA	Calculus of gallbladder	rs74816811	A	G	0.105499	0.0653464	0.0133066	9.06934e-07	0.000175926	0.000311752	0.57
OSA	Calculus of gallbladder	rs7564231	G	A	0.87946	0.0661736	0.0129975	3.55699e-07	0.000365355	0.00028141	0.19
OSA	Calculus of gallbladder	rs76229479	C	A	0.0987328	-0.0770994	0.0140991	4.54138e-08	-0.000271186	0.000281976	0.34
OSA	Calculus of gallbladder	rs7644552	A	G	0.168387	0.0487128	0.0109557	8.73444e-06	0.000244906	0.000274219	0.37
OSA	Calculus of gallbladder	rs78189434	G	C	0.101146	0.0697474	0.0135246	2.50835e-07	-0.000270392	0.000315906	0.39
OSA	Calculus of gallbladder	rs7957506	C	T	0.156467	-0.0603353	0.0115611	1.80067e-07	0.000314072	0.000287216	0.27
OSA	Calculus of gallbladder	rs8025493	A	G	0.560269	-0.040887	0.0083331	9.26794e-07	-9.02114e-05	0.00019353	0.64
OSA	Calculus of gallbladder	rs9510262	T	G	0.14571	0.0540936	0.0116421	3.37813e-06	0.000180313	0.00029819	0.55
OSA	Calculus of gallbladder	rs9551988	T	C	0.0764815	0.0854277	0.0152766	2.24388e-08	0.000166635	0.000270889	0.54
OSA	Calculus of gallbladder	rs985049	C	A	0.256335	-0.051641	0.00956015	6.60147e-08	0.000322409	0.00026528	0.22
OSA	Celiac disease	rs10507084	T	C	0.179114	0.0612998	0.0107405	1.14748e-08	-0.0119714	0.0482643	0.8045
OSA	Celiac disease	rs1514985	A	G	0.474929	0.0391581	0.0082669	2.17191e-06	0.00498754	0.0256738	0.8441
OSA	Celiac disease	rs16837408	T	C	0.228222	-0.0511383	0.00996683	2.88438e-07	-0.0983849	0.0394501	0.01281
OSA	Celiac disease	rs17751362	A	G	0.296811	0.0421761	0.00900907	2.84762e-06	0.0246926	0.0308914	0.4222
OSA	Celiac disease	rs2370982	T	C	0.237844	0.0512655	0.00961804	9.81371e-08	-0.00561574	0.0348798	0.8726
OSA	Celiac disease	rs2745751	A	C	0.573084	0.0416371	0.00841009	7.38898e-07	0.0378057	0.0288043	0.1886
OSA	Celiac disease	rs4559013	G	A	0.55233	-0.037183	0.00835026	8.47122e-06	0.0224501	0.0255576	0.3793
OSA	Celiac disease	rs679880	A	G	0.744871	0.0469081	0.00957493	9.62991e-07	0.0062193	0.0319374	0.8456
OSA	Celiac disease	rs7014625	G	A	0.611445	-0.0385279	0.008484	5.59237e-06	0	0.02876	0.995
OSA	Celiac disease	rs9829140	C	T	0.0723058	-0.0766654	0.0162975	2.54963e-06	0.0207825	0.0510006	0.6891
OSA	Chronic gastritis	rs10070207	T	G	0.20588	-0.0456961	0.0103055	9.24376e-06	-0.000192448	0.000203599	0.344543
OSA	Chronic gastritis	rs10082688	T	C	0.468133	0.0372199	0.00831318	7.56228e-06	0.000300937	0.00016696	0.071476
OSA	Chronic gastritis	rs10423928	A	T	0.258227	-0.0475582	0.00950868	5.68693e-07	-9.13722e-05	0.000208894	0.661816
OSA	Chronic gastritis	rs10507084	T	C	0.179114	0.0612998	0.0107405	1.14748e-08	0.000357	0.000353047	0.311924
OSA	Chronic gastritis	rs1073331	G	A	0.612815	-0.0382925	0.008503	6.68715e-06	-0.000184319	0.000167365	0.270767
OSA	Chronic gastritis	rs10749837	C	T	0.546587	-0.0386656	0.00830522	3.23073e-06	-0.000427731	0.000169423	0.0115822
OSA	Chronic gastritis	rs10811640	T	G	0.478757	0.0381593	0.00827959	4.04923e-06	0.00037099	0.000166231	0.0256301
OSA	Chronic gastritis	rs10860297	T	C	0.389871	0.0405413	0.00847456	1.71941e-06	-0.000126667	0.000173634	0.465692
OSA	Chronic gastritis	rs10917318	T	C	0.173889	-0.0567134	0.0110465	2.83557e-07	0.00030695	0.000202692	0.129933
OSA	Chronic gastritis	rs10986730	T	C	0.524315	-0.0535385	0.00827592	9.85296e-11	-0.000139486	0.000166913	0.403337
OSA	Chronic gastritis	rs11024007	T	A	0.133471	0.057399	0.0120316	1.83598e-06	9.55783e-05	0.000207384	0.644889
OSA	Chronic gastritis	rs11031751	C	T	0.209858	0.0499324	0.0101106	7.86778e-07	-0.000215583	0.000210507	0.305783
OSA	Chronic gastritis	rs11075985	A	C	0.428618	0.0856056	0.00830772	6.735e-25	0.000115829	0.000167326	0.488791
OSA	Chronic gastritis	rs11160335	G	A	0.192642	-0.0473285	0.0105934	7.90523e-06	3.18864e-05	0.000211114	0.879945
OSA	Chronic gastritis	rs11173186	A	G	0.227182	0.0444852	0.00982177	5.91949e-06	-4.24443e-05	0.000211567	0.840997
OSA	Chronic gastritis	rs115711976	G	A	0.0100687	0.178019	0.0402933	9.95818e-06	-0.000266633	0.000771808	0.729745
OSA	Chronic gastritis	rs115960168	T	C	0.0534466	-0.0831296	0.0187732	9.5067e-06	-0.00079689	0.000450734	0.0770637
OSA	Chronic gastritis	rs116528678	A	G	0.00308967	-0.394691	0.0850911	3.51028e-06	-0.000870223	0.000731371	0.234106
OSA	Chronic gastritis	rs116929974	A	G	0.0167125	0.141166	0.031716	8.54954e-06	-0.000799874	0.000892206	0.36998
OSA	Chronic gastritis	rs117147102	A	G	0.0216443	0.128413	0.0275133	3.05174e-06	0.000413266	0.000580734	0.476697
OSA	Chronic gastritis	rs117228173	C	T	0.0536371	-0.0937725	0.0187441	5.65111e-07	-8.09743e-05	0.000572992	0.887618
OSA	Chronic gastritis	rs11727262	A	G	0.60991	-0.0394126	0.00851529	3.68412e-06	-8.44391e-05	0.000175008	0.629458
OSA	Chronic gastritis	rs117297687	C	T	0.00347465	-0.367192	0.0788418	3.20342e-06	-0.000196459	0.000679034	0.772336
OSA	Chronic gastritis	rs11981973	G	A	0.181564	0.0631996	0.0105931	2.42976e-09	0.00011675	0.000221007	0.597316
OSA	Chronic gastritis	rs11987767	G	A	0.386344	0.0405884	0.00848128	1.70439e-06	0.000105419	0.000174819	0.546496
OSA	Chronic gastritis	rs1228509	C	A	0.656342	0.0470895	0.00873407	6.98826e-08	-0.000125239	0.000173878	0.471361
OSA	Chronic gastritis	rs12465802	A	G	0.405082	-0.0459006	0.00851986	7.14513e-08	0.000196471	0.000192344	0.307041
OSA	Chronic gastritis	rs12485486	G	C	0.34098	0.0405077	0.00870245	3.24379e-06	-0.000322815	0.000183424	0.0784188
OSA	Chronic gastritis	rs12511115	C	G	0.295671	0.0539721	0.00906817	2.6518e-09	0.000185544	0.000171088	0.278146
OSA	Chronic gastritis	rs12788184	G	A	0.477137	0.0508858	0.00828325	8.08668e-10	-0.000173121	0.000166375	0.298088
OSA	Chronic gastritis	rs13383533	T	C	0.112457	0.0577391	0.0129879	8.7644e-06	-0.000277634	0.00022924	0.225856
OSA	Chronic gastritis	rs13420560	T	C	0.0599585	0.084636	0.0169858	6.26868e-07	0.000514074	0.000266418	0.0536599
OSA	Chronic gastritis	rs1359200	G	A	0.479948	-0.0394286	0.00831173	2.09819e-06	-1.79931e-05	0.00016643	0.913907
OSA	Chronic gastritis	rs139592	A	G	0.34001	-0.0388622	0.00875377	9.01759e-06	4.34513e-06	0.000188218	0.981582
OSA	Chronic gastritis	rs140929616	C	T	0.022752	0.139959	0.0271237	2.46915e-07	0.000259143	0.000657366	0.693423
OSA	Chronic gastritis	rs1412235	C	G	0.376239	0.0381232	0.00851723	7.60512e-06	-0.00021302	0.000176326	0.227007
OSA	Chronic gastritis	rs142006783	C	T	0.0388688	0.109451	0.021051	2.00013e-07	0.000663207	0.000803621	0.409217
OSA	Chronic gastritis	rs1436350	C	T	0.881344	0.060366	0.0129797	3.30648e-06	-5.53613e-05	0.00022384	0.804657
OSA	Chronic gastritis	rs147797702	C	T	0.0102674	-0.193952	0.0428352	5.95826e-06	0.00133109	0.000755871	0.0782402
OSA	Chronic gastritis	rs147965823	G	A	0.0189813	0.136125	0.0293708	3.57446e-06	-0.000351754	0.00085163	0.679581
OSA	Chronic gastritis	rs1508351	A	G	0.627685	-0.0402031	0.0085404	2.50893e-06	-6.7065e-05	0.000173224	0.698639
OSA	Chronic gastritis	rs1514985	A	G	0.474929	0.0391581	0.0082669	2.17191e-06	0.000197366	0.000166217	0.235069
OSA	Chronic gastritis	rs16837408	T	C	0.228222	-0.0511383	0.00996683	2.88438e-07	3.59345e-05	0.00022702	0.87423
OSA	Chronic gastritis	rs16854694	T	C	0.0599743	-0.0933884	0.0178508	1.68041e-07	0.000183858	0.000484013	0.704048
OSA	Chronic gastritis	rs1731248	C	A	0.641285	-0.040822	0.00860694	2.10663e-06	-5.6474e-05	0.000189328	0.765484
OSA	Chronic gastritis	rs17616971	A	G	0.56482	0.0379459	0.00834892	5.49334e-06	0.000335942	0.000165308	0.0421318
OSA	Chronic gastritis	rs17622152	A	G	0.286895	-0.0426957	0.00923634	3.79001e-06	1.85584e-05	0.000176177	0.916107
OSA	Chronic gastritis	rs17751362	A	G	0.296811	0.0421761	0.00900907	2.84762e-06	-0.000330388	0.000180601	0.0673442
OSA	Chronic gastritis	rs1885767	G	A	0.594342	-0.0431766	0.00840784	2.81727e-07	-9.66908e-05	0.000169707	0.568846
OSA	Chronic gastritis	rs1953450	A	C	0.140937	0.0637473	0.0117907	6.42415e-08	-0.000276568	0.000242146	0.253391
OSA	Chronic gastritis	rs1972686	C	A	0.408607	-0.0378373	0.00845992	7.72972e-06	5.04277e-05	0.000177343	0.776142
OSA	Chronic gastritis	rs2370982	T	C	0.237844	0.0512655	0.00961804	9.81371e-08	-0.000311137	0.000204779	0.128669
OSA	Chronic gastritis	rs2530482	A	C	0.739637	-0.0487481	0.00952874	3.12245e-07	-0.000170344	0.000187635	0.36396
OSA	Chronic gastritis	rs262637	C	T	0.419561	-0.0372062	0.00840175	9.49405e-06	0.000100773	0.00016488	0.541074
OSA	Chronic gastritis	rs2716058	A	G	0.177038	0.0492325	0.0107698	4.84598e-06	-6.20164e-05	0.000260518	0.811842
OSA	Chronic gastritis	rs2745751	A	C	0.573084	0.0416371	0.00841009	7.38898e-07	0.000108565	0.00016852	0.519426
OSA	Chronic gastritis	rs285897	T	C	0.870051	0.0559833	0.012438	6.7638e-06	-8.82397e-05	0.00021446	0.680743
OSA	Chronic gastritis	rs2904804	T	G	0.755104	-0.0436398	0.00963038	5.8574e-06	7.8136e-05	0.000167476	0.640821
OSA	Chronic gastritis	rs369312502	G	A	0.214987	0.0445523	0.0100129	8.60744e-06	0.000228463	0.000209306	0.275043
OSA	Chronic gastritis	rs3733344	G	T	0.477175	-0.0412808	0.00831306	6.84266e-07	0.000108361	0.000166275	0.514596
OSA	Chronic gastritis	rs4130764	G	T	0.573408	-0.0435464	0.00840619	2.21556e-07	7.89308e-05	0.000171676	0.645684
OSA	Chronic gastritis	rs4132875	T	C	0.624217	0.0438201	0.00856823	3.14984e-07	-4.64055e-05	0.000170632	0.78565
OSA	Chronic gastritis	rs4373375	C	G	0.0517076	-0.0930633	0.0190639	1.05202e-06	0.000163617	0.000293582	0.577315
OSA	Chronic gastritis	rs4399947	G	A	0.271659	0.0413802	0.00924441	7.5969e-06	-0.000136033	0.00019057	0.475339
OSA	Chronic gastritis	rs4450466	T	C	0.121969	0.0629683	0.0125256	4.97775e-07	0.000194667	0.000244122	0.42521
OSA	Chronic gastritis	rs4559013	G	A	0.55233	-0.037183	0.00835026	8.47122e-06	-0.000212758	0.000166364	0.200942
OSA	Chronic gastritis	rs4661211	C	G	0.26428	0.0431107	0.00932962	3.82186e-06	9.56217e-05	0.000183646	0.602587
OSA	Chronic gastritis	rs4987856	T	C	0.049425	-0.103447	0.0196515	1.40896e-07	0.000152513	0.000280663	0.586854
OSA	Chronic gastritis	rs542956119	T	C	0.00141479	-0.570261	0.128924	9.72344e-06	0.000391967	0.00078299	0.61665
OSA	Chronic gastritis	rs55942341	C	G	0.0214394	-0.133133	0.0298922	8.43753e-06	-0.000513887	0.000554735	0.354256
OSA	Chronic gastritis	rs562451094	G	A	0.0262181	-0.121376	0.0273314	8.95836e-06	-0.000494064	0.000526478	0.348022
OSA	Chronic gastritis	rs56250002	T	C	0.0699683	0.0717826	0.0160561	7.79505e-06	0.000305285	0.000336678	0.364536
OSA	Chronic gastritis	rs56812253	C	T	0.226787	-0.0460157	0.0100261	4.44115e-06	-0.000122519	0.000249592	0.623514
OSA	Chronic gastritis	rs57187534	C	G	0.160072	0.0515502	0.0111609	3.85926e-06	-6.03336e-05	0.000224415	0.788047
OSA	Chronic gastritis	rs5758238	A	G	0.609092	0.0415431	0.00848998	9.92137e-07	0.000283653	0.00017112	0.0973935
OSA	Chronic gastritis	rs58644697	A	G	0.230336	-0.0470552	0.00993571	2.18012e-06	0.000112295	0.000202958	0.580065
OSA	Chronic gastritis	rs59333125	C	A	0.080582	-0.0898793	0.015499	6.66962e-09	-0.000506596	0.00031934	0.112652
OSA	Chronic gastritis	rs60700772	C	T	0.221264	0.053051	0.00994095	9.4699e-08	0.000312146	0.000201541	0.121432
OSA	Chronic gastritis	rs61749913	C	T	0.0341943	0.107415	0.0222831	1.43221e-06	0.000160022	0.000450283	0.722304
OSA	Chronic gastritis	rs61873510	T	G	0.300779	0.0479469	0.00904282	1.14411e-07	-7.70198e-05	0.000180744	0.670016
OSA	Chronic gastritis	rs6461205	T	G	0.659534	-0.0394901	0.00870949	5.7837e-06	8.3374e-05	0.000179036	0.641443
OSA	Chronic gastritis	rs6478895	T	C	0.482551	-0.0417011	0.00827405	4.65565e-07	-5.70053e-05	0.000165812	0.731003
OSA	Chronic gastritis	rs652495	G	A	0.905198	0.0656817	0.0143416	4.65415e-06	0.000232363	0.000302499	0.442402
OSA	Chronic gastritis	rs6791437	G	A	0.40915	-0.0456366	0.00846196	6.9234e-08	3.03975e-06	0.000194146	0.987508
OSA	Chronic gastritis	rs679880	A	G	0.744871	0.0469081	0.00957493	9.62991e-07	0.000156333	0.000209927	0.456451
OSA	Chronic gastritis	rs6799517	A	C	0.228552	0.0497508	0.0098197	4.05351e-07	0.000156072	0.000190011	0.411427
OSA	Chronic gastritis	rs7014625	G	A	0.611445	-0.0385279	0.008484	5.59237e-06	0.000255085	0.00016743	0.127627
OSA	Chronic gastritis	rs72818251	T	C	0.026183	-0.128158	0.0270128	2.09184e-06	-1.7804e-05	0.000302293	0.953035
OSA	Chronic gastritis	rs72893348	T	C	0.0616216	0.0860657	0.0169236	3.66575e-07	5.97915e-05	0.000647496	0.926426
OSA	Chronic gastritis	rs73341346	T	C	0.189737	0.047006	0.0104629	7.0347e-06	6.86489e-05	0.000204605	0.737233
OSA	Chronic gastritis	rs742760	T	A	0.163013	-0.0638305	0.0113047	1.63873e-08	-0.000302016	0.000212776	0.15578
OSA	Chronic gastritis	rs74381336	A	T	0.00415984	-0.339002	0.0717329	2.29106e-06	-0.000991808	0.000890181	0.26521
OSA	Chronic gastritis	rs745631	G	A	0.420648	0.0402181	0.0083976	1.67416e-06	-5.33962e-05	0.000206756	0.796209
OSA	Chronic gastritis	rs74816811	A	G	0.105499	0.0653464	0.0133066	9.06934e-07	0.000317026	0.000271419	0.242794
OSA	Chronic gastritis	rs7564231	G	A	0.87946	0.0661736	0.0129975	3.55699e-07	0.000423811	0.000244505	0.0830367
OSA	Chronic gastritis	rs76139557	C	T	0.0458854	0.0881011	0.0193386	5.22083e-06	0.000544041	0.000342206	0.11188
OSA	Chronic gastritis	rs76229479	C	A	0.0987328	-0.0770994	0.0140991	4.54138e-08	6.10277e-05	0.000243544	0.802137
OSA	Chronic gastritis	rs7644552	A	G	0.168387	0.0487128	0.0109557	8.73444e-06	-0.000254227	0.000236988	0.283387
OSA	Chronic gastritis	rs76934143	T	A	0.0462753	0.0891085	0.0195063	4.91952e-06	-8.40384e-05	0.000419054	0.841056
OSA	Chronic gastritis	rs77842068	T	C	0.00777131	0.207909	0.0453403	4.52851e-06	-0.00108072	0.000903115	0.23144
OSA	Chronic gastritis	rs77970994	C	T	0.0304867	-0.111407	0.0248033	7.06834e-06	-0.000923493	0.000354167	0.00912074
OSA	Chronic gastritis	rs78189434	G	C	0.101146	0.0697474	0.0135246	2.50835e-07	-0.000209235	0.000272344	0.442326
OSA	Chronic gastritis	rs7824549	A	G	0.103278	-0.0691399	0.0137897	5.33433e-07	-0.000194874	0.000324335	0.547946
OSA	Chronic gastritis	rs78270246	T	A	0.078132	0.0700301	0.0154033	5.45622e-06	0.000723456	0.000467117	0.121438
OSA	Chronic gastritis	rs78549563	A	G	0.136301	-0.0668568	0.0122394	4.69675e-08	0.000890262	0.000299784	0.00298133
OSA	Chronic gastritis	rs7957506	C	T	0.156467	-0.0603353	0.0115611	1.80067e-07	-0.000302436	0.000248617	0.223806
OSA	Chronic gastritis	rs79677549	A	G	0.108136	0.0645994	0.0131262	8.59233e-07	0.000111448	0.000332338	0.737364
OSA	Chronic gastritis	rs8025493	A	G	0.560269	-0.040887	0.0083331	9.26794e-07	-7.99885e-05	0.000167732	0.633445
OSA	Chronic gastritis	rs9510262	T	G	0.14571	0.0540936	0.0116421	3.37813e-06	0.000234655	0.000258493	0.363995
OSA	Chronic gastritis	rs9551988	T	C	0.0764815	0.0854277	0.0152766	2.24388e-08	-2.15472e-05	0.000235515	0.927104
OSA	Chronic gastritis	rs9829140	C	T	0.0723058	-0.0766654	0.0162975	2.54963e-06	-3.4567e-05	0.000324253	0.915102
OSA	Chronic gastritis	rs985049	C	A	0.256335	-0.051641	0.00956015	6.60147e-08	-0.000225158	0.000230798	0.329281
OSA	Chronic gastritis	rs9897957	G	T	0.474792	-0.0373692	0.00827772	6.34868e-06	-0.00017883	0.000165618	0.280243
OSA	Cirrhosis	rs10070207	T	G	0.20588	-0.0456961	0.0103055	9.24376e-06	0.0132657	0.0326216	0.684263
OSA	Cirrhosis	rs10082688	T	C	0.468133	0.0372199	0.00831318	7.56228e-06	0.081539	0.0374073	0.0292752
OSA	Cirrhosis	rs10423928	A	T	0.258227	-0.0475582	0.00950868	5.68693e-07	0.0309736	0.0361855	0.392017
OSA	Cirrhosis	rs10507084	T	C	0.179114	0.0612998	0.0107405	1.14748e-08	0.00180563	0.0314633	0.954236
OSA	Cirrhosis	rs1073331	G	A	0.612815	-0.0382925	0.008503	6.68715e-06	0.0430481	0.0321206	0.180179
OSA	Cirrhosis	rs10749837	C	T	0.546587	-0.0386656	0.00830522	3.23073e-06	-0.0805944	0.0315959	0.0107481
OSA	Cirrhosis	rs10811640	T	G	0.478757	0.0381593	0.00827959	4.04923e-06	0.0195913	0.0321961	0.542858
OSA	Cirrhosis	rs10860297	T	C	0.389871	0.0405413	0.00847456	1.71941e-06	-0.00306571	0.0319088	0.923459
OSA	Cirrhosis	rs10917318	T	C	0.173889	-0.0567134	0.0110465	2.83557e-07	0.0171999	0.0321843	0.593052
OSA	Cirrhosis	rs10986730	T	C	0.524315	-0.0535385	0.00827592	9.85296e-11	0.0426046	0.0305939	0.163745
OSA	Cirrhosis	rs11031751	C	T	0.209858	0.0499324	0.0101106	7.86778e-07	0.0207088	0.0310397	0.504662
OSA	Cirrhosis	rs11075985	A	C	0.428618	0.0856056	0.00830772	6.735e-25	0.0159393	0.0361169	0.658977
OSA	Cirrhosis	rs11160335	G	A	0.192642	-0.0473285	0.0105934	7.90523e-06	-0.0269068	0.030462	0.377079
OSA	Cirrhosis	rs11173186	A	G	0.227182	0.0444852	0.00982177	5.91949e-06	0.138084	0.0720208	0.0552014
OSA	Cirrhosis	rs11727262	A	G	0.60991	-0.0394126	0.00851529	3.68412e-06	-0.0350551	0.0316233	0.267638
OSA	Cirrhosis	rs11981973	G	A	0.181564	0.0631996	0.0105931	2.42976e-09	0.00798401	0.0383306	0.835
OSA	Cirrhosis	rs11987767	G	A	0.386344	0.0405884	0.00848128	1.70439e-06	-0.0513425	0.0379891	0.176534
OSA	Cirrhosis	rs1228509	C	A	0.656342	0.0470895	0.00873407	6.98826e-08	-0.0100177	0.0318654	0.753236
OSA	Cirrhosis	rs12511115	C	G	0.295671	0.0539721	0.00906817	2.6518e-09	0.0554517	0.125145	0.657694
OSA	Cirrhosis	rs12788184	G	A	0.477137	0.0508858	0.00828325	8.08668e-10	-0.0346832	0.0343441	0.312556
OSA	Cirrhosis	rs13383533	T	C	0.112457	0.0577391	0.0129879	8.7644e-06	0.0556663	0.0422397	0.187548
OSA	Cirrhosis	rs13420560	T	C	0.0599585	0.084636	0.0169858	6.26868e-07	0.0390757	0.0595999	0.51206
OSA	Cirrhosis	rs1359200	G	A	0.479948	-0.0394286	0.00831173	2.09819e-06	0.0238856	0.0353973	0.499811
OSA	Cirrhosis	rs139592	A	G	0.34001	-0.0388622	0.00875377	9.01759e-06	0.0200054	0.0342422	0.559065
OSA	Cirrhosis	rs1412235	C	G	0.376239	0.0381232	0.00851723	7.60512e-06	-0.00937091	0.0387257	0.808795
OSA	Cirrhosis	rs1436350	C	T	0.881344	0.060366	0.0129797	3.30648e-06	-0.130653	0.0859983	0.128698
OSA	Cirrhosis	rs1508351	A	G	0.627685	-0.0402031	0.0085404	2.50893e-06	-0.00618284	0.0304454	0.839073
OSA	Cirrhosis	rs1514985	A	G	0.474929	0.0391581	0.0082669	2.17191e-06	0.0510225	0.0315244	0.105554
OSA	Cirrhosis	rs16837408	T	C	0.228222	-0.0511383	0.00996683	2.88438e-07	0.0264676	0.0359075	0.461058
OSA	Cirrhosis	rs16854694	T	C	0.0599743	-0.0933884	0.0178508	1.68041e-07	0.0618725	0.056724	0.275377
OSA	Cirrhosis	rs1731248	C	A	0.641285	-0.040822	0.00860694	2.10663e-06	0.0145372	0.0331084	0.660605
OSA	Cirrhosis	rs17616971	A	G	0.56482	0.0379459	0.00834892	5.49334e-06	-0.0158691	0.0304706	0.602505
OSA	Cirrhosis	rs17622152	A	G	0.286895	-0.0426957	0.00923634	3.79001e-06	-0.0331655	0.0305732	0.278015
OSA	Cirrhosis	rs17751362	A	G	0.296811	0.0421761	0.00900907	2.84762e-06	-0.0177029	0.0535279	0.740853
OSA	Cirrhosis	rs1885767	G	A	0.594342	-0.0431766	0.00840784	2.81727e-07	0.0169679	0.0396756	0.668894
OSA	Cirrhosis	rs1953450	A	C	0.140937	0.0637473	0.0117907	6.42415e-08	-0.0485823	0.0304705	0.110846
OSA	Cirrhosis	rs1972686	C	A	0.408607	-0.0378373	0.00845992	7.72972e-06	-0.00542935	0.03158	0.863498
OSA	Cirrhosis	rs262637	C	T	0.419561	-0.0372062	0.00840175	9.49405e-06	-0.0050084	0.0838593	0.952375
OSA	Cirrhosis	rs2745751	A	C	0.573084	0.0416371	0.00841009	7.38898e-07	-0.0158145	0.059886	0.791721
OSA	Cirrhosis	rs285897	T	C	0.870051	0.0559833	0.012438	6.7638e-06	-0.128883	0.0639313	0.0438036
OSA	Cirrhosis	rs2904804	T	G	0.755104	-0.0436398	0.00963038	5.8574e-06	-0.029581	0.0404137	0.464196
OSA	Cirrhosis	rs369312502	G	A	0.214987	0.0445523	0.0100129	8.60744e-06	0.0258856	0.0316863	0.413965
OSA	Cirrhosis	rs3733344	G	T	0.477175	-0.0412808	0.00831306	6.84266e-07	0.0255033	0.0325375	0.43315
OSA	Cirrhosis	rs4130764	G	T	0.573408	-0.0435464	0.00840619	2.21556e-07	-0.0481464	0.0308112	0.118141
OSA	Cirrhosis	rs4132875	T	C	0.624217	0.0438201	0.00856823	3.14984e-07	0.173938	0.0437968	7.14315e-05
OSA	Cirrhosis	rs4373375	C	G	0.0517076	-0.0930633	0.0190639	1.05202e-06	-0.0432329	0.0598243	0.469887
OSA	Cirrhosis	rs4399947	G	A	0.271659	0.0413802	0.00924441	7.5969e-06	0.0212504	0.0320072	0.506739
OSA	Cirrhosis	rs4416738	G	C	0.419111	-0.0378888	0.00844103	7.16771e-06	0.0281516	0.0313148	0.368659
OSA	Cirrhosis	rs4559013	G	A	0.55233	-0.037183	0.00835026	8.47122e-06	-0.0112787	0.0304215	0.710826
OSA	Cirrhosis	rs4661211	C	G	0.26428	0.0431107	0.00932962	3.82186e-06	0.0389252	0.0422937	0.357388
OSA	Cirrhosis	rs56812253	C	T	0.226787	-0.0460157	0.0100261	4.44115e-06	0.0270957	0.0413091	0.511872
OSA	Cirrhosis	rs5758238	A	G	0.609092	0.0415431	0.00848998	9.92137e-07	0.0114566	0.0365426	0.75389
OSA	Cirrhosis	rs61873510	T	G	0.300779	0.0479469	0.00904282	1.14411e-07	0.0168371	0.0577136	0.770488
OSA	Cirrhosis	rs6461205	T	G	0.659534	-0.0394901	0.00870949	5.7837e-06	-0.0106853	0.0327297	0.744067
OSA	Cirrhosis	rs6478895	T	C	0.482551	-0.0417011	0.00827405	4.65565e-07	-0.0281165	0.0372255	0.450068
OSA	Cirrhosis	rs6791437	G	A	0.40915	-0.0456366	0.00846196	6.9234e-08	-0.00252414	0.0906392	0.977783
OSA	Cirrhosis	rs679880	A	G	0.744871	0.0469081	0.00957493	9.62991e-07	0.000693625	0.0308462	0.98206
OSA	Cirrhosis	rs7014625	G	A	0.611445	-0.0385279	0.008484	5.59237e-06	0.0416942	0.0336325	0.215086
OSA	Cirrhosis	rs72893348	T	C	0.0616216	0.0860657	0.0169236	3.66575e-07	0.00804394	0.0308873	0.794533
OSA	Cirrhosis	rs73341346	T	C	0.189737	0.047006	0.0104629	7.0347e-06	0.0838447	0.0551695	0.12857
OSA	Cirrhosis	rs742760	T	A	0.163013	-0.0638305	0.0113047	1.63873e-08	-0.0634175	0.0406663	0.118888
OSA	Cirrhosis	rs745631	G	A	0.420648	0.0402181	0.0083976	1.67416e-06	-0.0125121	0.0312393	0.68877
OSA	Cirrhosis	rs7564231	G	A	0.87946	0.0661736	0.0129975	3.55699e-07	0.0778388	0.0401535	0.0525581
OSA	Cirrhosis	rs76229479	C	A	0.0987328	-0.0770994	0.0140991	4.54138e-08	-0.0157251	0.0418052	0.706804
OSA	Cirrhosis	rs7644552	A	G	0.168387	0.0487128	0.0109557	8.73444e-06	0.00116015	0.0337867	0.972608
OSA	Cirrhosis	rs77970994	C	T	0.0304867	-0.111407	0.0248033	7.06834e-06	-0.00901816	0.0424164	0.831631
OSA	Cirrhosis	rs78189434	G	C	0.101146	0.0697474	0.0135246	2.50835e-07	0.0847971	0.0512597	0.0980731
OSA	Cirrhosis	rs7824549	A	G	0.103278	-0.0691399	0.0137897	5.33433e-07	0.0399518	0.0360992	0.268414
OSA	Cirrhosis	rs7957506	C	T	0.156467	-0.0603353	0.0115611	1.80067e-07	-0.000729048	0.0327908	0.982262
OSA	Cirrhosis	rs8025493	A	G	0.560269	-0.040887	0.0083331	9.26794e-07	0.0159155	0.0502712	0.751552
OSA	Cirrhosis	rs9510262	T	G	0.14571	0.0540936	0.0116421	3.37813e-06	0.0358326	0.0539702	0.506733
OSA	Cirrhosis	rs9551988	T	C	0.0764815	0.0854277	0.0152766	2.24388e-08	0.0547198	0.106861	0.608606
OSA	Cirrhosis	rs9829140	C	T	0.0723058	-0.0766654	0.0162975	2.54963e-06	-0.118395	0.121803	0.33104
OSA	Cirrhosis	rs9897957	G	T	0.474792	-0.0373692	0.00827772	6.34868e-06	-0.0186182	0.0319296	0.559826
OSA	Colorectal cancer	rs10070207	T	G	0.20588	-0.0456961	0.0103055	9.24376e-06	-0.000192535	0.000343268	0.57
OSA	Colorectal cancer	rs10082688	T	C	0.468133	0.0372199	0.00831318	7.56228e-06	-0.000651944	0.000282527	0.021
OSA	Colorectal cancer	rs10423928	A	T	0.258227	-0.0475582	0.00950868	5.68693e-07	0.000303185	0.000352754	0.39
OSA	Colorectal cancer	rs10507084	T	C	0.179114	0.0612998	0.0107405	1.14748e-08	0.000565668	0.000592721	0.34
OSA	Colorectal cancer	rs1073331	G	A	0.612815	-0.0382925	0.008503	6.68715e-06	0.000132269	0.000283195	0.64
OSA	Colorectal cancer	rs10749837	C	T	0.546587	-0.0386656	0.00830522	3.23073e-06	-0.000437058	0.00028603	0.13
OSA	Colorectal cancer	rs10811640	T	G	0.478757	0.0381593	0.00827959	4.04923e-06	-0.000831563	0.000281014	0.00309999
OSA	Colorectal cancer	rs10860297	T	C	0.389871	0.0405413	0.00847456	1.71941e-06	0.000375334	0.000294048	0.2
OSA	Colorectal cancer	rs10917318	T	C	0.173889	-0.0567134	0.0110465	2.83557e-07	0.000382596	0.000343639	0.27
OSA	Colorectal cancer	rs10986730	T	C	0.524315	-0.0535385	0.00827592	9.85296e-11	-8.31334e-05	0.000282012	0.77
OSA	Colorectal cancer	rs11031751	C	T	0.209858	0.0499324	0.0101106	7.86778e-07	0.000376804	0.000354435	0.29
OSA	Colorectal cancer	rs11160335	G	A	0.192642	-0.0473285	0.0105934	7.90523e-06	-0.000110186	0.000358176	0.760001
OSA	Colorectal cancer	rs11173186	A	G	0.227182	0.0444852	0.00982177	5.91949e-06	-7.0255e-05	0.000358697	0.84
OSA	Colorectal cancer	rs113955098	A	G	0.0674583	-0.0953504	0.0170317	2.1633e-08	0.0013672	0.000905293	0.13
OSA	Colorectal cancer	rs115711976	G	A	0.0100687	0.178019	0.0402933	9.95818e-06	0.000164988	0.001293	0.9
OSA	Colorectal cancer	rs115960168	T	C	0.0534466	-0.0831296	0.0187732	9.5067e-06	0.00176801	0.000761423	0.02
OSA	Colorectal cancer	rs116528678	A	G	0.00308967	-0.394691	0.0850911	3.51028e-06	5.28725e-06	0.00121665	1
OSA	Colorectal cancer	rs116929974	A	G	0.0167125	0.141166	0.031716	8.54954e-06	-0.000964643	0.00152045	0.53
OSA	Colorectal cancer	rs117130359	A	G	0.0347423	-0.106949	0.0231339	3.78152e-06	0.00328861	0.00173854	0.0589997
OSA	Colorectal cancer	rs117147102	A	G	0.0216443	0.128413	0.0275133	3.05174e-06	-1.82332e-05	0.000982021	0.99
OSA	Colorectal cancer	rs117228173	C	T	0.0536371	-0.0937725	0.0187441	5.65111e-07	0.000700914	0.000966183	0.47
OSA	Colorectal cancer	rs11727262	A	G	0.60991	-0.0394126	0.00851529	3.68412e-06	0.000252757	0.000295659	0.39
OSA	Colorectal cancer	rs117297687	C	T	0.00347465	-0.367192	0.0788418	3.20342e-06	-0.00115196	0.00114617	0.31
OSA	Colorectal cancer	rs11981973	G	A	0.181564	0.0631996	0.0105931	2.42976e-09	4.18185e-05	0.000373779	0.91
OSA	Colorectal cancer	rs11987767	G	A	0.386344	0.0405884	0.00848128	1.70439e-06	9.28296e-05	0.000295681	0.75
OSA	Colorectal cancer	rs1228509	C	A	0.656342	0.0470895	0.00873407	6.98826e-08	0.000490643	0.000293549	0.0949992
OSA	Colorectal cancer	rs12465802	A	G	0.405082	-0.0459006	0.00851986	7.14513e-08	0.000364719	0.000309704	0.24
OSA	Colorectal cancer	rs12485486	G	C	0.34098	0.0405077	0.00870245	3.24379e-06	-9.17526e-05	0.000310623	0.77
OSA	Colorectal cancer	rs12511115	C	G	0.295671	0.0539721	0.00906817	2.6518e-09	-0.000128591	0.000288528	0.66
OSA	Colorectal cancer	rs12788184	G	A	0.477137	0.0508858	0.00828325	8.08668e-10	-0.000115875	0.000281187	0.68
OSA	Colorectal cancer	rs13383533	T	C	0.112457	0.0577391	0.0129879	8.7644e-06	0.000354658	0.000388317	0.36
OSA	Colorectal cancer	rs13420560	T	C	0.0599585	0.084636	0.0169858	6.26868e-07	6.95578e-05	0.000448746	0.88
OSA	Colorectal cancer	rs1359200	G	A	0.479948	-0.0394286	0.00831173	2.09819e-06	-0.000183295	0.000281351	0.51
OSA	Colorectal cancer	rs139592	A	G	0.34001	-0.0388622	0.00875377	9.01759e-06	0.000219399	0.000318633	0.49
OSA	Colorectal cancer	rs139879148	C	G	0.00237779	0.380683	0.0799829	1.9402e-06	-0.00163965	0.00192858	0.4
OSA	Colorectal cancer	rs140896965	T	C	0.0490372	-0.111452	0.0198799	2.06739e-08	0.00117097	0.00184893	0.53
OSA	Colorectal cancer	rs140929616	C	T	0.022752	0.139959	0.0271237	2.46915e-07	0.000607728	0.00111159	0.58
OSA	Colorectal cancer	rs1412235	C	G	0.376239	0.0381232	0.00851723	7.60512e-06	0.000443551	0.000298577	0.14
OSA	Colorectal cancer	rs142006783	C	T	0.0388688	0.109451	0.021051	2.00013e-07	0.000758856	0.00136655	0.58
OSA	Colorectal cancer	rs1436350	C	T	0.881344	0.060366	0.0129797	3.30648e-06	-0.000361469	0.000379795	0.34
OSA	Colorectal cancer	rs147965823	G	A	0.0189813	0.136125	0.0293708	3.57446e-06	0.00151549	0.0014301	0.29
OSA	Colorectal cancer	rs1508351	A	G	0.627685	-0.0402031	0.0085404	2.50893e-06	4.93758e-05	0.000284341	0.86
OSA	Colorectal cancer	rs1514985	A	G	0.474929	0.0391581	0.0082669	2.17191e-06	-0.000141097	0.000281139	0.62
OSA	Colorectal cancer	rs16837408	T	C	0.228222	-0.0511383	0.00996683	2.88438e-07	-1.16242e-05	0.000386266	0.98
OSA	Colorectal cancer	rs16854694	T	C	0.0599743	-0.0933884	0.0178508	1.68041e-07	0.000138921	0.000817819	0.87
OSA	Colorectal cancer	rs17616971	A	G	0.56482	0.0379459	0.00834892	5.49334e-06	0.000156791	0.000279486	0.57
OSA	Colorectal cancer	rs17622152	A	G	0.286895	-0.0426957	0.00923634	3.79001e-06	-0.000142869	0.000296438	0.630001
OSA	Colorectal cancer	rs17751362	A	G	0.296811	0.0421761	0.00900907	2.84762e-06	0.000317654	0.000306353	0.3
OSA	Colorectal cancer	rs1885767	G	A	0.594342	-0.0431766	0.00840784	2.81727e-07	0.000141815	0.000286737	0.62
OSA	Colorectal cancer	rs1953450	A	C	0.140937	0.0637473	0.0117907	6.42415e-08	3.70347e-05	0.000407069	0.93
OSA	Colorectal cancer	rs1972686	C	A	0.408607	-0.0378373	0.00845992	7.72972e-06	0.000143432	0.00030001	0.630001
OSA	Colorectal cancer	rs262637	C	T	0.419561	-0.0372062	0.00840175	9.49405e-06	-4.20486e-05	0.000279229	0.88
OSA	Colorectal cancer	rs2716058	A	G	0.177038	0.0492325	0.0107698	4.84598e-06	0.000304874	0.000438904	0.49
OSA	Colorectal cancer	rs2745751	A	C	0.573084	0.0416371	0.00841009	7.38898e-07	-1.48199e-05	0.000284823	0.96
OSA	Colorectal cancer	rs285897	T	C	0.870051	0.0559833	0.012438	6.7638e-06	0.000536912	0.000364125	0.14
OSA	Colorectal cancer	rs2904804	T	G	0.755104	-0.0436398	0.00963038	5.8574e-06	-0.000302707	0.000283484	0.29
OSA	Colorectal cancer	rs3733344	G	T	0.477175	-0.0412808	0.00831306	6.84266e-07	-0.000174658	0.000281635	0.54
OSA	Colorectal cancer	rs4130764	G	T	0.573408	-0.0435464	0.00840619	2.21556e-07	-0.000559883	0.00029097	0.0539995
OSA	Colorectal cancer	rs4132875	T	C	0.624217	0.0438201	0.00856823	3.14984e-07	-8.62841e-05	0.000288507	0.760001
OSA	Colorectal cancer	rs4399947	G	A	0.271659	0.0413802	0.00924441	7.5969e-06	6.16495e-06	0.000321998	0.98
OSA	Colorectal cancer	rs4450466	T	C	0.121969	0.0629683	0.0125256	4.97775e-07	-0.000275452	0.000413629	0.51
OSA	Colorectal cancer	rs4559013	G	A	0.55233	-0.037183	0.00835026	8.47122e-06	-0.00020723	0.000281531	0.46
OSA	Colorectal cancer	rs4661211	C	G	0.26428	0.0431107	0.00932962	3.82186e-06	0.000147283	0.000310981	0.64
OSA	Colorectal cancer	rs4987856	T	C	0.049425	-0.103447	0.0196515	1.40896e-07	-0.000696191	0.000475329	0.14
OSA	Colorectal cancer	rs542956119	T	C	0.00141479	-0.570261	0.128924	9.72344e-06	0.000925815	0.00132431	0.48
OSA	Colorectal cancer	rs55942341	C	G	0.0214394	-0.133133	0.0298922	8.43753e-06	-0.00104089	0.000939924	0.27
OSA	Colorectal cancer	rs562451094	G	A	0.0262181	-0.121376	0.0273314	8.95836e-06	-0.000628748	0.000890624	0.48
OSA	Colorectal cancer	rs56250002	T	C	0.0699683	0.0717826	0.0160561	7.79505e-06	-0.0009034	0.00057046	0.11
OSA	Colorectal cancer	rs57187534	C	G	0.160072	0.0515502	0.0111609	3.85926e-06	-0.000559404	0.000381029	0.14
OSA	Colorectal cancer	rs5758238	A	G	0.609092	0.0415431	0.00848998	9.92137e-07	7.63912e-05	0.000289377	0.79
OSA	Colorectal cancer	rs58644697	A	G	0.230336	-0.0470552	0.00993571	2.18012e-06	0.000509905	0.000343132	0.14
OSA	Colorectal cancer	rs59333125	C	A	0.080582	-0.0898793	0.015499	6.66962e-09	-0.000950191	0.000539452	0.0779992
OSA	Colorectal cancer	rs60700772	C	T	0.221264	0.053051	0.00994095	9.4699e-08	0.00022931	0.000339879	0.5
OSA	Colorectal cancer	rs61749913	C	T	0.0341943	0.107415	0.0222831	1.43221e-06	0.00057868	0.000763303	0.450001
OSA	Colorectal cancer	rs61873510	T	G	0.300779	0.0479469	0.00904282	1.14411e-07	-0.000405345	0.000305044	0.18
OSA	Colorectal cancer	rs6461205	T	G	0.659534	-0.0394901	0.00870949	5.7837e-06	0.000232452	0.00030249	0.44
OSA	Colorectal cancer	rs6478895	T	C	0.482551	-0.0417011	0.00827405	4.65565e-07	-0.000188303	0.000280399	0.5
OSA	Colorectal cancer	rs6791437	G	A	0.40915	-0.0456366	0.00846196	6.9234e-08	0.000365867	0.000329088	0.27
OSA	Colorectal cancer	rs679880	A	G	0.744871	0.0469081	0.00957493	9.62991e-07	0.000174634	0.000354185	0.62
OSA	Colorectal cancer	rs6799517	A	C	0.228552	0.0497508	0.0098197	4.05351e-07	-0.000457701	0.000321495	0.15
OSA	Colorectal cancer	rs7014625	G	A	0.611445	-0.0385279	0.008484	5.59237e-06	-0.000706848	0.000283221	0.0129999
OSA	Colorectal cancer	rs72818251	T	C	0.026183	-0.128158	0.0270128	2.09184e-06	0.000314176	0.000506805	0.54
OSA	Colorectal cancer	rs72893348	T	C	0.0616216	0.0860657	0.0169236	3.66575e-07	0.000604809	0.00106654	0.57
OSA	Colorectal cancer	rs73341346	T	C	0.189737	0.047006	0.0104629	7.0347e-06	-0.000154762	0.000345701	0.649999
OSA	Colorectal cancer	rs742760	T	A	0.163013	-0.0638305	0.0113047	1.63873e-08	-0.000678771	0.000359926	0.0589997
OSA	Colorectal cancer	rs74381336	A	T	0.00415984	-0.339002	0.0717329	2.29106e-06	0.000455571	0.00150978	0.760001
OSA	Colorectal cancer	rs745631	G	A	0.420648	0.0402181	0.0083976	1.67416e-06	0.000409469	0.000348998	0.24
OSA	Colorectal cancer	rs74816811	A	G	0.105499	0.0653464	0.0133066	9.06934e-07	0.000268575	0.000457223	0.56
OSA	Colorectal cancer	rs7564231	G	A	0.87946	0.0661736	0.0129975	3.55699e-07	0.00061311	0.000412703	0.14
OSA	Colorectal cancer	rs76139557	C	T	0.0458854	0.0881011	0.0193386	5.22083e-06	-0.000990573	0.000583955	0.0899995
OSA	Colorectal cancer	rs76229479	C	A	0.0987328	-0.0770994	0.0140991	4.54138e-08	-0.000719051	0.000413778	0.0819993
OSA	Colorectal cancer	rs7644552	A	G	0.168387	0.0487128	0.0109557	8.73444e-06	-0.000259372	0.000402196	0.52
OSA	Colorectal cancer	rs76551806	T	C	0.0677714	0.0790902	0.0162077	1.06198e-06	0.000125949	0.000893526	0.89
OSA	Colorectal cancer	rs76934143	T	A	0.0462753	0.0891085	0.0195063	4.91952e-06	0.000814037	0.000706545	0.25
OSA	Colorectal cancer	rs77842068	T	C	0.00777131	0.207909	0.0453403	4.52851e-06	0.000595994	0.00153553	0.7
OSA	Colorectal cancer	rs77970994	C	T	0.0304867	-0.111407	0.0248033	7.06834e-06	0.0001083	0.000596745	0.86
OSA	Colorectal cancer	rs78189434	G	C	0.101146	0.0697474	0.0135246	2.50835e-07	0.000249211	0.000462872	0.59
OSA	Colorectal cancer	rs7824549	A	G	0.103278	-0.0691399	0.0137897	5.33433e-07	0.000243337	0.000542521	0.649999
OSA	Colorectal cancer	rs78270246	T	A	0.078132	0.0700301	0.0154033	5.45622e-06	0.000428956	0.000797351	0.59
OSA	Colorectal cancer	rs78549563	A	G	0.136301	-0.0668568	0.0122394	4.69675e-08	-0.00053578	0.000505106	0.29
OSA	Colorectal cancer	rs7957506	C	T	0.156467	-0.0603353	0.0115611	1.80067e-07	0.000220428	0.000420986	0.6
OSA	Colorectal cancer	rs79677549	A	G	0.108136	0.0645994	0.0131262	8.59233e-07	0.000140602	0.000568918	0.8
OSA	Colorectal cancer	rs8025493	A	G	0.560269	-0.040887	0.0083331	9.26794e-07	-0.000248899	0.000283681	0.38
OSA	Colorectal cancer	rs9510262	T	G	0.14571	0.0540936	0.0116421	3.37813e-06	9.34246e-05	0.000437058	0.83
OSA	Colorectal cancer	rs9551988	T	C	0.0764815	0.0854277	0.0152766	2.24388e-08	0.000613115	0.000396712	0.12
OSA	Colorectal cancer	rs9829140	C	T	0.0723058	-0.0766654	0.0162975	2.54963e-06	0.000246137	0.000548365	0.649999
OSA	Colorectal cancer	rs985049	C	A	0.256335	-0.051641	0.00956015	6.60147e-08	-1.12219e-06	0.000389139	1
OSA	Colorectal cancer	rs9897957	G	T	0.474792	-0.0373692	0.00827772	6.34868e-06	0.000693654	0.000279784	0.0129999
OSA	Crohns disease	rs10070207	T	G	0.20588	-0.0456961	0.0103055	9.24376e-06	0.000168456	0.00013963	0.227647
OSA	Crohns disease	rs10082688	T	C	0.468133	0.0372199	0.00831318	7.56228e-06	0.000175629	0.000114547	0.125216
OSA	Crohns disease	rs10423928	A	T	0.258227	-0.0475582	0.00950868	5.68693e-07	-0.000152477	0.000143164	0.286853
OSA	Crohns disease	rs10507084	T	C	0.179114	0.0612998	0.0107405	1.14748e-08	-6.36707e-05	0.000242226	0.79266
OSA	Crohns disease	rs1073331	G	A	0.612815	-0.0382925	0.008503	6.68715e-06	-0.000207979	0.000114864	0.070194
OSA	Crohns disease	rs10749837	C	T	0.546587	-0.0386656	0.00830522	3.23073e-06	0.000110959	0.000116211	0.339678
OSA	Crohns disease	rs10811640	T	G	0.478757	0.0381593	0.00827959	4.04923e-06	1.34288e-06	0.00011412	0.990611
OSA	Crohns disease	rs10860297	T	C	0.389871	0.0405413	0.00847456	1.71941e-06	0.000377353	0.000119176	0.0015438
OSA	Crohns disease	rs10917318	T	C	0.173889	-0.0567134	0.0110465	2.83557e-07	7.95164e-05	0.00013916	0.567728
OSA	Crohns disease	rs10986730	T	C	0.524315	-0.0535385	0.00827592	9.85296e-11	6.1372e-05	0.000114529	0.592054
OSA	Crohns disease	rs11024007	T	A	0.133471	0.057399	0.0120316	1.83598e-06	-2.30427e-05	0.000142365	0.871419
OSA	Crohns disease	rs11031751	C	T	0.209858	0.0499324	0.0101106	7.86778e-07	-2.93393e-05	0.000144515	0.83912
OSA	Crohns disease	rs11075985	A	C	0.428618	0.0856056	0.00830772	6.735e-25	2.09084e-05	0.000114839	0.855531
OSA	Crohns disease	rs11160335	G	A	0.192642	-0.0473285	0.0105934	7.90523e-06	0.000113087	0.000144727	0.434578
OSA	Crohns disease	rs11173186	A	G	0.227182	0.0444852	0.00982177	5.91949e-06	6.61953e-05	0.000145372	0.648856
OSA	Crohns disease	rs115711976	G	A	0.0100687	0.178019	0.0402933	9.95818e-06	-0.000549901	0.000529279	0.298823
OSA	Crohns disease	rs115960168	T	C	0.0534466	-0.0831296	0.0187732	9.5067e-06	-8.61203e-05	0.000309238	0.780635
OSA	Crohns disease	rs116528678	A	G	0.00308967	-0.394691	0.0850911	3.51028e-06	3.85785e-05	0.000502823	0.938843
OSA	Crohns disease	rs116929974	A	G	0.0167125	0.141166	0.031716	8.54954e-06	-0.000288136	0.000620017	0.64213
OSA	Crohns disease	rs117130359	A	G	0.0347423	-0.106949	0.0231339	3.78152e-06	-0.00156522	0.000695995	0.0245194
OSA	Crohns disease	rs117147102	A	G	0.0216443	0.128413	0.0275133	3.05174e-06	-7.49487e-07	0.000398236	0.998498
OSA	Crohns disease	rs117228173	C	T	0.0536371	-0.0937725	0.0187441	5.65111e-07	-2.75977e-05	0.000392431	0.943935
OSA	Crohns disease	rs11727262	A	G	0.60991	-0.0394126	0.00851529	3.68412e-06	-6.89379e-05	0.000120151	0.56613
OSA	Crohns disease	rs117297687	C	T	0.00347465	-0.367192	0.0788418	3.20342e-06	-0.000320416	0.000464873	0.490663
OSA	Crohns disease	rs11981973	G	A	0.181564	0.0631996	0.0105931	2.42976e-09	5.34635e-05	0.000151679	0.724479
OSA	Crohns disease	rs11987767	G	A	0.386344	0.0405884	0.00848128	1.70439e-06	-0.000153321	0.000119967	0.201242
OSA	Crohns disease	rs1228509	C	A	0.656342	0.0470895	0.00873407	6.98826e-08	1.34219e-05	0.000119371	0.910475
OSA	Crohns disease	rs12465802	A	G	0.405082	-0.0459006	0.00851986	7.14513e-08	-0.000108432	0.000131553	0.409798
OSA	Crohns disease	rs12485486	G	C	0.34098	0.0405077	0.00870245	3.24379e-06	-0.000120293	0.000125873	0.339239
OSA	Crohns disease	rs12511115	C	G	0.295671	0.0539721	0.00906817	2.6518e-09	-1.75053e-05	0.000117076	0.881144
OSA	Crohns disease	rs12788184	G	A	0.477137	0.0508858	0.00828325	8.08668e-10	0.000148089	0.00011414	0.194484
OSA	Crohns disease	rs13383533	T	C	0.112457	0.0577391	0.0129879	8.7644e-06	-0.000161591	0.000157573	0.305128
OSA	Crohns disease	rs13420560	T	C	0.0599585	0.084636	0.0169858	6.26868e-07	-0.000420609	0.00018267	0.0213044
OSA	Crohns disease	rs1359200	G	A	0.479948	-0.0394286	0.00831173	2.09819e-06	-0.000179031	0.000114226	0.117036
OSA	Crohns disease	rs139592	A	G	0.34001	-0.0388622	0.00875377	9.01759e-06	2.78443e-05	0.000129076	0.829206
OSA	Crohns disease	rs139879148	C	G	0.00237779	0.380683	0.0799829	1.9402e-06	-0.000290167	0.000772233	0.707102
OSA	Crohns disease	rs140896965	T	C	0.0490372	-0.111452	0.0198799	2.06739e-08	-0.000319903	0.000743373	0.66695
OSA	Crohns disease	rs140929616	C	T	0.022752	0.139959	0.0271237	2.46915e-07	-0.000608669	0.000450427	0.176596
OSA	Crohns disease	rs1412235	C	G	0.376239	0.0381232	0.00851723	7.60512e-06	0.000109909	0.000121068	0.36397
OSA	Crohns disease	rs142006783	C	T	0.0388688	0.109451	0.021051	2.00013e-07	-0.000384866	0.000549452	0.483644
OSA	Crohns disease	rs1436350	C	T	0.881344	0.060366	0.0129797	3.30648e-06	-0.000199092	0.000153577	0.194851
OSA	Crohns disease	rs147797702	C	T	0.0102674	-0.193952	0.0428352	5.95826e-06	-0.000533503	0.000518048	0.303089
OSA	Crohns disease	rs147965823	G	A	0.0189813	0.136125	0.0293708	3.57446e-06	0.00114016	0.000584982	0.0512897
OSA	Crohns disease	rs1508351	A	G	0.627685	-0.0402031	0.0085404	2.50893e-06	-0.000212692	0.000115574	0.0657249
OSA	Crohns disease	rs1514985	A	G	0.474929	0.0391581	0.0082669	2.17191e-06	-2.67353e-05	0.00011402	0.814613
OSA	Crohns disease	rs16837408	T	C	0.228222	-0.0511383	0.00996683	2.88438e-07	4.82617e-06	0.000156005	0.975321
OSA	Crohns disease	rs16854694	T	C	0.0599743	-0.0933884	0.0178508	1.68041e-07	8.36146e-05	0.000332779	0.801612
OSA	Crohns disease	rs1731248	C	A	0.641285	-0.040822	0.00860694	2.10663e-06	-0.000137953	0.000129898	0.28823
OSA	Crohns disease	rs17616971	A	G	0.56482	0.0379459	0.00834892	5.49334e-06	-0.000148835	0.000113419	0.189435
OSA	Crohns disease	rs17622152	A	G	0.286895	-0.0426957	0.00923634	3.79001e-06	4.49866e-07	0.000120706	0.997026
OSA	Crohns disease	rs17751362	A	G	0.296811	0.0421761	0.00900907	2.84762e-06	0.000267954	0.000123871	0.0305288
OSA	Crohns disease	rs1885767	G	A	0.594342	-0.0431766	0.00840784	2.81727e-07	0.000211728	0.000116202	0.0684447
OSA	Crohns disease	rs1953450	A	C	0.140937	0.0637473	0.0117907	6.42415e-08	-8.04616e-05	0.000165663	0.627184
OSA	Crohns disease	rs1972686	C	A	0.408607	-0.0378373	0.00845992	7.72972e-06	4.55031e-06	0.000121738	0.970184
OSA	Crohns disease	rs2370982	T	C	0.237844	0.0512655	0.00961804	9.81371e-08	-8.67078e-05	0.000139014	0.532803
OSA	Crohns disease	rs262637	C	T	0.419561	-0.0372062	0.00840175	9.49405e-06	-6.22141e-05	0.000113153	0.582442
OSA	Crohns disease	rs2716058	A	G	0.177038	0.0492325	0.0107698	4.84598e-06	-7.19593e-05	0.000178635	0.687075
OSA	Crohns disease	rs2745751	A	C	0.573084	0.0416371	0.00841009	7.38898e-07	0.000129669	0.000115574	0.261881
OSA	Crohns disease	rs285897	T	C	0.870051	0.0559833	0.012438	6.7638e-06	1.75763e-05	0.000147267	0.904998
OSA	Crohns disease	rs2904804	T	G	0.755104	-0.0436398	0.00963038	5.8574e-06	8.91971e-05	0.000114949	0.437766
OSA	Crohns disease	rs3733344	G	T	0.477175	-0.0412808	0.00831306	6.84266e-07	0.000126123	0.000114116	0.269066
OSA	Crohns disease	rs4130764	G	T	0.573408	-0.0435464	0.00840619	2.21556e-07	-0.0001178	0.000117748	0.317096
OSA	Crohns disease	rs4132875	T	C	0.624217	0.0438201	0.00856823	3.14984e-07	0.000127806	0.000117046	0.274868
OSA	Crohns disease	rs4373375	C	G	0.0517076	-0.0930633	0.0190639	1.05202e-06	-0.000298013	0.000201812	0.139761
OSA	Crohns disease	rs4399947	G	A	0.271659	0.0413802	0.00924441	7.5969e-06	8.92472e-05	0.000130672	0.494615
OSA	Crohns disease	rs4450466	T	C	0.121969	0.0629683	0.0125256	4.97775e-07	-0.00013197	0.000167614	0.431082
OSA	Crohns disease	rs4559013	G	A	0.55233	-0.037183	0.00835026	8.47122e-06	0.000154217	0.000114171	0.176775
OSA	Crohns disease	rs4661211	C	G	0.26428	0.0431107	0.00932962	3.82186e-06	0.000164289	0.000126041	0.192422
OSA	Crohns disease	rs4987856	T	C	0.049425	-0.103447	0.0196515	1.40896e-07	0.000157415	0.000192301	0.413023
OSA	Crohns disease	rs55942341	C	G	0.0214394	-0.133133	0.0298922	8.43753e-06	-0.000108061	0.000378909	0.7755
OSA	Crohns disease	rs56250002	T	C	0.0699683	0.0717826	0.0160561	7.79505e-06	6.00551e-05	0.000231355	0.795188
OSA	Crohns disease	rs56812253	C	T	0.226787	-0.0460157	0.0100261	4.44115e-06	0.000593869	0.000171225	0.000523697
OSA	Crohns disease	rs57187534	C	G	0.160072	0.0515502	0.0111609	3.85926e-06	-2.70019e-05	0.000154047	0.860857
OSA	Crohns disease	rs5758238	A	G	0.609092	0.0415431	0.00848998	9.92137e-07	0.000150741	0.00011746	0.199374
OSA	Crohns disease	rs58644697	A	G	0.230336	-0.0470552	0.00993571	2.18012e-06	-0.000151838	0.000139307	0.275736
OSA	Crohns disease	rs59333125	C	A	0.080582	-0.0898793	0.015499	6.66962e-09	-0.000241832	0.000219846	0.271331
OSA	Crohns disease	rs60700772	C	T	0.221264	0.053051	0.00994095	9.4699e-08	5.95509e-05	0.000138286	0.666733
OSA	Crohns disease	rs61749913	C	T	0.0341943	0.107415	0.0222831	1.43221e-06	-0.000225818	0.000309403	0.465483
OSA	Crohns disease	rs61873510	T	G	0.300779	0.0479469	0.00904282	1.14411e-07	-7.24522e-05	0.000123827	0.558477
OSA	Crohns disease	rs6461205	T	G	0.659534	-0.0394901	0.00870949	5.7837e-06	-0.000134957	0.000122922	0.272245
OSA	Crohns disease	rs6478895	T	C	0.482551	-0.0417011	0.00827405	4.65565e-07	5.10782e-05	0.000113779	0.653486
OSA	Crohns disease	rs652495	G	A	0.905198	0.0656817	0.0143416	4.65415e-06	-0.000102839	0.000207384	0.619975
OSA	Crohns disease	rs6791437	G	A	0.40915	-0.0456366	0.00846196	6.9234e-08	-4.86177e-05	0.000133112	0.714932
OSA	Crohns disease	rs679880	A	G	0.744871	0.0469081	0.00957493	9.62991e-07	-9.76348e-05	0.000144203	0.498366
OSA	Crohns disease	rs6799517	A	C	0.228552	0.0497508	0.0098197	4.05351e-07	-7.55473e-05	0.000130493	0.562633
OSA	Crohns disease	rs7014625	G	A	0.611445	-0.0385279	0.008484	5.59237e-06	3.04161e-05	0.000114947	0.791311
OSA	Crohns disease	rs72818251	T	C	0.026183	-0.128158	0.0270128	2.09184e-06	-0.000465205	0.000206919	0.0245612
OSA	Crohns disease	rs72893348	T	C	0.0616216	0.0860657	0.0169236	3.66575e-07	0.00109065	0.000446082	0.0144871
OSA	Crohns disease	rs73341346	T	C	0.189737	0.047006	0.0104629	7.0347e-06	-4.54114e-05	0.000140522	0.746573
OSA	Crohns disease	rs742760	T	A	0.163013	-0.0638305	0.0113047	1.63873e-08	-2.70554e-05	0.000146214	0.853198
OSA	Crohns disease	rs74381336	A	T	0.00415984	-0.339002	0.0717329	2.29106e-06	-0.000151553	0.000608327	0.80326
OSA	Crohns disease	rs745631	G	A	0.420648	0.0402181	0.0083976	1.67416e-06	-3.79316e-05	0.000142021	0.789405
OSA	Crohns disease	rs74816811	A	G	0.105499	0.0653464	0.0133066	9.06934e-07	0.000213625	0.000186677	0.252477
OSA	Crohns disease	rs7564231	G	A	0.87946	0.0661736	0.0129975	3.55699e-07	0.000194824	0.000167698	0.245337
OSA	Crohns disease	rs76139557	C	T	0.0458854	0.0881011	0.0193386	5.22083e-06	-0.000350566	0.000234764	0.135367
OSA	Crohns disease	rs76229479	C	A	0.0987328	-0.0770994	0.0140991	4.54138e-08	0.000288177	0.000167246	0.084875
OSA	Crohns disease	rs7644552	A	G	0.168387	0.0487128	0.0109557	8.73444e-06	-0.000350969	0.00016258	0.030871
OSA	Crohns disease	rs76934143	T	A	0.0462753	0.0891085	0.0195063	4.91952e-06	9.96581e-05	0.000288515	0.729782
OSA	Crohns disease	rs77842068	T	C	0.00777131	0.207909	0.0453403	4.52851e-06	-0.000593385	0.000619913	0.338463
OSA	Crohns disease	rs77970994	C	T	0.0304867	-0.111407	0.0248033	7.06834e-06	-0.000244424	0.000243273	0.315027
OSA	Crohns disease	rs78189434	G	C	0.101146	0.0697474	0.0135246	2.50835e-07	2.87345e-05	0.000186762	0.877723
OSA	Crohns disease	rs7824549	A	G	0.103278	-0.0691399	0.0137897	5.33433e-07	-1.62637e-05	0.000223383	0.94196
OSA	Crohns disease	rs78270246	T	A	0.078132	0.0700301	0.0154033	5.45622e-06	-6.29621e-05	0.000321647	0.844807
OSA	Crohns disease	rs78549563	A	G	0.136301	-0.0668568	0.0122394	4.69675e-08	-0.000180271	0.000205866	0.381208
OSA	Crohns disease	rs7957506	C	T	0.156467	-0.0603353	0.0115611	1.80067e-07	-0.000417471	0.000170693	0.0144561
OSA	Crohns disease	rs79677549	A	G	0.108136	0.0645994	0.0131262	8.59233e-07	6.11108e-05	0.000227218	0.787967
OSA	Crohns disease	rs8025493	A	G	0.560269	-0.040887	0.0083331	9.26794e-07	7.28737e-05	0.000115117	0.526708
OSA	Crohns disease	rs9510262	T	G	0.14571	0.0540936	0.0116421	3.37813e-06	0.000304387	0.000177356	0.0861172
OSA	Crohns disease	rs9551988	T	C	0.0764815	0.0854277	0.0152766	2.24388e-08	-0.000169969	0.000161492	0.292573
OSA	Crohns disease	rs9829140	C	T	0.0723058	-0.0766654	0.0162975	2.54963e-06	-0.000307813	0.000222475	0.166488
OSA	Crohns disease	rs985049	C	A	0.256335	-0.051641	0.00956015	6.60147e-08	-4.97078e-05	0.000158373	0.753624
OSA	Diverticular disease	rs10070207	T	G	0.20588	-0.0456961	0.0103055	9.24376e-06	1.97154e-05	0.000341258	0.95
OSA	Diverticular disease	rs10082688	T	C	0.468133	0.0372199	0.00831318	7.56228e-06	-0.000171691	0.000280873	0.54
OSA	Diverticular disease	rs10423928	A	T	0.258227	-0.0475582	0.00950868	5.68693e-07	0.000239171	0.000350554	0.5
OSA	Diverticular disease	rs10507084	T	C	0.179114	0.0612998	0.0107405	1.14748e-08	-4.95017e-05	0.00058949	0.93
OSA	Diverticular disease	rs1073331	G	A	0.612815	-0.0382925	0.008503	6.68715e-06	-2.29896e-05	0.000281639	0.93
OSA	Diverticular disease	rs10749837	C	T	0.546587	-0.0386656	0.00830522	3.23073e-06	-0.000412756	0.000284532	0.15
OSA	Diverticular disease	rs10811640	T	G	0.478757	0.0381593	0.00827959	4.04923e-06	-0.000434358	0.000279374	0.12
OSA	Diverticular disease	rs10860297	T	C	0.389871	0.0405413	0.00847456	1.71941e-06	7.19395e-05	0.000292261	0.81
OSA	Diverticular disease	rs10917318	T	C	0.173889	-0.0567134	0.0110465	2.83557e-07	-0.000131281	0.000341539	0.7
OSA	Diverticular disease	rs10986730	T	C	0.524315	-0.0535385	0.00827592	9.85296e-11	-0.00070277	0.000280532	0.012
OSA	Diverticular disease	rs11024007	T	A	0.133471	0.057399	0.0120316	1.83598e-06	0.000417115	0.000347384	0.23
OSA	Diverticular disease	rs11031751	C	T	0.209858	0.0499324	0.0101106	7.86778e-07	3.64571e-05	0.000352512	0.92
OSA	Diverticular disease	rs11075985	A	C	0.428618	0.0856056	0.00830772	6.735e-25	0.000607164	0.000281158	0.0309999
OSA	Diverticular disease	rs11160335	G	A	0.192642	-0.0473285	0.0105934	7.90523e-06	-0.00053886	0.000355748	0.13
OSA	Diverticular disease	rs11173186	A	G	0.227182	0.0444852	0.00982177	5.91949e-06	0.000538519	0.000356737	0.13
OSA	Diverticular disease	rs11727262	A	G	0.60991	-0.0394126	0.00851529	3.68412e-06	-0.000268322	0.000293874	0.36
OSA	Diverticular disease	rs11981973	G	A	0.181564	0.0631996	0.0105931	2.42976e-09	0.000103195	0.000371553	0.780001
OSA	Diverticular disease	rs11987767	G	A	0.386344	0.0405884	0.00848128	1.70439e-06	-6.89386e-05	0.000294123	0.81
OSA	Diverticular disease	rs1228509	C	A	0.656342	0.0470895	0.00873407	6.98826e-08	9.08832e-06	0.000292033	0.98
OSA	Diverticular disease	rs12465802	A	G	0.405082	-0.0459006	0.00851986	7.14513e-08	-0.000573687	0.000308427	0.0629999
OSA	Diverticular disease	rs12485486	G	C	0.34098	0.0405077	0.00870245	3.24379e-06	0.00038064	0.000308781	0.22
OSA	Diverticular disease	rs12511115	C	G	0.295671	0.0539721	0.00906817	2.6518e-09	2.24719e-05	0.000287009	0.94
OSA	Diverticular disease	rs12788184	G	A	0.477137	0.0508858	0.00828325	8.08668e-10	1.44946e-05	0.000279524	0.96
OSA	Diverticular disease	rs13383533	T	C	0.112457	0.0577391	0.0129879	8.7644e-06	0.000640235	0.000386106	0.0969996
OSA	Diverticular disease	rs13420560	T	C	0.0599585	0.084636	0.0169858	6.26868e-07	-0.000406386	0.000446001	0.36
OSA	Diverticular disease	rs1359200	G	A	0.479948	-0.0394286	0.00831173	2.09819e-06	-3.44295e-05	0.000279814	0.9
OSA	Diverticular disease	rs139592	A	G	0.34001	-0.0388622	0.00875377	9.01759e-06	-0.000494515	0.000316745	0.12
OSA	Diverticular disease	rs1412235	C	G	0.376239	0.0381232	0.00851723	7.60512e-06	0.000165875	0.000296916	0.58
OSA	Diverticular disease	rs1436350	C	T	0.881344	0.060366	0.0129797	3.30648e-06	-0.000209424	0.000377283	0.58
OSA	Diverticular disease	rs1508351	A	G	0.627685	-0.0402031	0.0085404	2.50893e-06	-7.00885e-05	0.00028277	0.8
OSA	Diverticular disease	rs1514985	A	G	0.474929	0.0391581	0.0082669	2.17191e-06	-0.000239682	0.000279435	0.39
OSA	Diverticular disease	rs16837408	T	C	0.228222	-0.0511383	0.00996683	2.88438e-07	0.000141293	0.00038351	0.709999
OSA	Diverticular disease	rs1731248	C	A	0.641285	-0.040822	0.00860694	2.10663e-06	0.000840513	0.000318324	0.00830004
OSA	Diverticular disease	rs17616971	A	G	0.56482	0.0379459	0.00834892	5.49334e-06	-0.00017622	0.000277735	0.53
OSA	Diverticular disease	rs17622152	A	G	0.286895	-0.0426957	0.00923634	3.79001e-06	0.000443658	0.000294976	0.13
OSA	Diverticular disease	rs17751362	A	G	0.296811	0.0421761	0.00900907	2.84762e-06	0.000312698	0.000304419	0.3
OSA	Diverticular disease	rs1885767	G	A	0.594342	-0.0431766	0.00840784	2.81727e-07	0.000260634	0.000285153	0.36
OSA	Diverticular disease	rs1953450	A	C	0.140937	0.0637473	0.0117907	6.42415e-08	0.000469885	0.000404999	0.25
OSA	Diverticular disease	rs1972686	C	A	0.408607	-0.0378373	0.00845992	7.72972e-06	-0.000110461	0.000298232	0.709999
OSA	Diverticular disease	rs2370982	T	C	0.237844	0.0512655	0.00961804	9.81371e-08	0.000768887	0.000341104	0.0239999
OSA	Diverticular disease	rs262637	C	T	0.419561	-0.0372062	0.00840175	9.49405e-06	-8.39771e-05	0.000277555	0.760001
OSA	Diverticular disease	rs2716058	A	G	0.177038	0.0492325	0.0107698	4.84598e-06	-0.00039648	0.000436823	0.36
OSA	Diverticular disease	rs2745751	A	C	0.573084	0.0416371	0.00841009	7.38898e-07	-0.000217562	0.000283271	0.44
OSA	Diverticular disease	rs285897	T	C	0.870051	0.0559833	0.012438	6.7638e-06	-1.94098e-06	0.000361871	1
OSA	Diverticular disease	rs2904804	T	G	0.755104	-0.0436398	0.00963038	5.8574e-06	-0.000408981	0.000281851	0.15
OSA	Diverticular disease	rs3733344	G	T	0.477175	-0.0412808	0.00831306	6.84266e-07	0.000192112	0.000279857	0.49
OSA	Diverticular disease	rs4130764	G	T	0.573408	-0.0435464	0.00840619	2.21556e-07	0.000292263	0.000289171	0.31
OSA	Diverticular disease	rs4132875	T	C	0.624217	0.0438201	0.00856823	3.14984e-07	-3.91315e-05	0.000286873	0.89
OSA	Diverticular disease	rs4373375	C	G	0.0517076	-0.0930633	0.0190639	1.05202e-06	0.000493913	0.000492761	0.32
OSA	Diverticular disease	rs4399947	G	A	0.271659	0.0413802	0.00924441	7.5969e-06	0.000156741	0.000320057	0.62
OSA	Diverticular disease	rs4450466	T	C	0.121969	0.0629683	0.0125256	4.97775e-07	-0.000584473	0.000410864	0.15
OSA	Diverticular disease	rs4559013	G	A	0.55233	-0.037183	0.00835026	8.47122e-06	-0.000612456	0.000279914	0.0290001
OSA	Diverticular disease	rs4661211	C	G	0.26428	0.0431107	0.00932962	3.82186e-06	3.83682e-05	0.000309242	0.9
OSA	Diverticular disease	rs4987856	T	C	0.049425	-0.103447	0.0196515	1.40896e-07	0.000105599	0.000472612	0.82
OSA	Diverticular disease	rs56250002	T	C	0.0699683	0.0717826	0.0160561	7.79505e-06	-0.000911042	0.000567199	0.11
OSA	Diverticular disease	rs56812253	C	T	0.226787	-0.0460157	0.0100261	4.44115e-06	4.54714e-05	0.000420637	0.91
OSA	Diverticular disease	rs57187534	C	G	0.160072	0.0515502	0.0111609	3.85926e-06	-0.000418529	0.000378563	0.27
OSA	Diverticular disease	rs5758238	A	G	0.609092	0.0415431	0.00848998	9.92137e-07	-0.000445021	0.00028778	0.12
OSA	Diverticular disease	rs58644697	A	G	0.230336	-0.0470552	0.00993571	2.18012e-06	-0.000124401	0.000341123	0.719999
OSA	Diverticular disease	rs59333125	C	A	0.080582	-0.0898793	0.015499	6.66962e-09	-0.000554426	0.000536	0.3
OSA	Diverticular disease	rs60700772	C	T	0.221264	0.053051	0.00994095	9.4699e-08	-0.000316842	0.000337941	0.35
OSA	Diverticular disease	rs61873510	T	G	0.300779	0.0479469	0.00904282	1.14411e-07	-0.000568956	0.000303241	0.061
OSA	Diverticular disease	rs6461205	T	G	0.659534	-0.0394901	0.00870949	5.7837e-06	0.000203265	0.000300779	0.5
OSA	Diverticular disease	rs6478895	T	C	0.482551	-0.0417011	0.00827405	4.65565e-07	0.000523316	0.000278872	0.061
OSA	Diverticular disease	rs652495	G	A	0.905198	0.0656817	0.0143416	4.65415e-06	0.000383076	0.000505903	0.450001
OSA	Diverticular disease	rs6791437	G	A	0.40915	-0.0456366	0.00846196	6.9234e-08	0.000493799	0.000327189	0.13
OSA	Diverticular disease	rs679880	A	G	0.744871	0.0469081	0.00957493	9.62991e-07	-7.80182e-05	0.000352163	0.82
OSA	Diverticular disease	rs6799517	A	C	0.228552	0.0497508	0.0098197	4.05351e-07	-0.000253169	0.000319722	0.43
OSA	Diverticular disease	rs7014625	G	A	0.611445	-0.0385279	0.008484	5.59237e-06	-0.000198268	0.000281708	0.48
OSA	Diverticular disease	rs72818251	T	C	0.026183	-0.128158	0.0270128	2.09184e-06	-0.000465607	0.000504074	0.36
OSA	Diverticular disease	rs73341346	T	C	0.189737	0.047006	0.0104629	7.0347e-06	-0.000424764	0.000343731	0.22
OSA	Diverticular disease	rs742760	T	A	0.163013	-0.0638305	0.0113047	1.63873e-08	0.000307466	0.000358105	0.39
OSA	Diverticular disease	rs745631	G	A	0.420648	0.0402181	0.0083976	1.67416e-06	0.000408613	0.000347017	0.24
OSA	Diverticular disease	rs74816811	A	G	0.105499	0.0653464	0.0133066	9.06934e-07	-0.000330172	0.000454475	0.47
OSA	Diverticular disease	rs7564231	G	A	0.87946	0.0661736	0.0129975	3.55699e-07	0.00034379	0.000410235	0.4
OSA	Diverticular disease	rs76139557	C	T	0.0458854	0.0881011	0.0193386	5.22083e-06	-0.00039121	0.00058012	0.5
OSA	Diverticular disease	rs76229479	C	A	0.0987328	-0.0770994	0.0140991	4.54138e-08	3.03746e-05	0.000411059	0.94
OSA	Diverticular disease	rs7644552	A	G	0.168387	0.0487128	0.0109557	8.73444e-06	-0.000219234	0.000399753	0.58
OSA	Diverticular disease	rs76934143	T	A	0.0462753	0.0891085	0.0195063	4.91952e-06	0.000264316	0.000702721	0.709999
OSA	Diverticular disease	rs77970994	C	T	0.0304867	-0.111407	0.0248033	7.06834e-06	0.000446613	0.000592954	0.450001
OSA	Diverticular disease	rs78189434	G	C	0.101146	0.0697474	0.0135246	2.50835e-07	0.00024701	0.00046053	0.59
OSA	Diverticular disease	rs7824549	A	G	0.103278	-0.0691399	0.0137897	5.33433e-07	0.000318266	0.000540793	0.56
OSA	Diverticular disease	rs78549563	A	G	0.136301	-0.0668568	0.0122394	4.69675e-08	0.000148116	0.000502083	0.77
OSA	Diverticular disease	rs7957506	C	T	0.156467	-0.0603353	0.0115611	1.80067e-07	8.93747e-05	0.000418705	0.83
OSA	Diverticular disease	rs79677549	A	G	0.108136	0.0645994	0.0131262	8.59233e-07	-0.000929112	0.000564146	0.1
OSA	Diverticular disease	rs8025493	A	G	0.560269	-0.040887	0.0083331	9.26794e-07	0.000698608	0.000282129	0.0129999
OSA	Diverticular disease	rs9510262	T	G	0.14571	0.0540936	0.0116421	3.37813e-06	6.00686e-05	0.000434709	0.89
OSA	Diverticular disease	rs9551988	T	C	0.0764815	0.0854277	0.0152766	2.24388e-08	0.000402597	0.000394908	0.31
OSA	Diverticular disease	rs9829140	C	T	0.0723058	-0.0766654	0.0162975	2.54963e-06	0.000264614	0.000544927	0.630001
OSA	Diverticular disease	rs985049	C	A	0.256335	-0.051641	0.00956015	6.60147e-08	-0.000903668	0.000386731	0.0189998
OSA	Gastric cancer	rs10070207	T	G	0.20588	-0.0456961	0.0103055	9.24376e-06	-0.00983504	0.0193349	0.610984
OSA	Gastric cancer	rs10082688	T	C	0.468133	0.0372199	0.00831318	7.56228e-06	-0.0350436	0.022093	0.112698
OSA	Gastric cancer	rs10423928	A	T	0.258227	-0.0475582	0.00950868	5.68693e-07	-0.00278778	0.0214776	0.896725
OSA	Gastric cancer	rs10507084	T	C	0.179114	0.0612998	0.0107405	1.14748e-08	-0.0187643	0.0186006	0.313068
OSA	Gastric cancer	rs1073331	G	A	0.612815	-0.0382925	0.008503	6.68715e-06	-0.0257752	0.0189534	0.173855
OSA	Gastric cancer	rs10749837	C	T	0.546587	-0.0386656	0.00830522	3.23073e-06	0.00321981	0.0186724	0.863094
OSA	Gastric cancer	rs10811640	T	G	0.478757	0.0381593	0.00827959	4.04923e-06	0.0264056	0.0190033	0.164672
OSA	Gastric cancer	rs10860297	T	C	0.389871	0.0405413	0.00847456	1.71941e-06	0.00896044	0.0187915	0.633479
OSA	Gastric cancer	rs10917318	T	C	0.173889	-0.0567134	0.0110465	2.83557e-07	0.0171848	0.0189454	0.364372
OSA	Gastric cancer	rs10986730	T	C	0.524315	-0.0535385	0.00827592	9.85296e-11	0.00945191	0.0180612	0.600746
OSA	Gastric cancer	rs11031751	C	T	0.209858	0.0499324	0.0101106	7.86778e-07	-0.0101148	0.0183333	0.581143
OSA	Gastric cancer	rs11075985	A	C	0.428618	0.0856056	0.00830772	6.735e-25	0.00465913	0.0213245	0.827049
OSA	Gastric cancer	rs11160335	G	A	0.192642	-0.0473285	0.0105934	7.90523e-06	-0.0166848	0.0179711	0.353188
OSA	Gastric cancer	rs11173186	A	G	0.227182	0.0444852	0.00982177	5.91949e-06	-0.00134845	0.0420772	0.974434
OSA	Gastric cancer	rs11727262	A	G	0.60991	-0.0394126	0.00851529	3.68412e-06	0.0139367	0.0186893	0.455846
OSA	Gastric cancer	rs11981973	G	A	0.181564	0.0631996	0.0105931	2.42976e-09	0.019752	0.0225563	0.381205
OSA	Gastric cancer	rs11987767	G	A	0.386344	0.0405884	0.00848128	1.70439e-06	-0.0322983	0.0225066	0.151269
OSA	Gastric cancer	rs1228509	C	A	0.656342	0.0470895	0.00873407	6.98826e-08	0.0114778	0.0188655	0.54292
OSA	Gastric cancer	rs12511115	C	G	0.295671	0.0539721	0.00906817	2.6518e-09	-0.0575821	0.0726954	0.428302
OSA	Gastric cancer	rs12788184	G	A	0.477137	0.0508858	0.00828325	8.08668e-10	-0.0283323	0.0201434	0.159566
OSA	Gastric cancer	rs13383533	T	C	0.112457	0.0577391	0.0129879	8.7644e-06	0.0407809	0.0251411	0.104786
OSA	Gastric cancer	rs13420560	T	C	0.0599585	0.084636	0.0169858	6.26868e-07	0.00823525	0.0348608	0.813252
OSA	Gastric cancer	rs1359200	G	A	0.479948	-0.0394286	0.00831173	2.09819e-06	0.0041285	0.0209081	0.843468
OSA	Gastric cancer	rs139592	A	G	0.34001	-0.0388622	0.00875377	9.01759e-06	0.0076301	0.0201521	0.704966
OSA	Gastric cancer	rs1412235	C	G	0.376239	0.0381232	0.00851723	7.60512e-06	-0.0234292	0.0227892	0.303909
OSA	Gastric cancer	rs1436350	C	T	0.881344	0.060366	0.0129797	3.30648e-06	0.0629792	0.051686	0.223035
OSA	Gastric cancer	rs1508351	A	G	0.627685	-0.0402031	0.0085404	2.50893e-06	0.027724	0.0179623	0.122721
OSA	Gastric cancer	rs1514985	A	G	0.474929	0.0391581	0.0082669	2.17191e-06	-0.00730167	0.0186496	0.695413
OSA	Gastric cancer	rs16837408	T	C	0.228222	-0.0511383	0.00996683	2.88438e-07	-0.0335622	0.0212487	0.114223
OSA	Gastric cancer	rs16854694	T	C	0.0599743	-0.0933884	0.0178508	1.68041e-07	0.0142997	0.0332657	0.667295
OSA	Gastric cancer	rs1731248	C	A	0.641285	-0.040822	0.00860694	2.10663e-06	-0.0220405	0.0195857	0.260446
OSA	Gastric cancer	rs17616971	A	G	0.56482	0.0379459	0.00834892	5.49334e-06	-0.0200074	0.0179787	0.265778
OSA	Gastric cancer	rs17622152	A	G	0.286895	-0.0426957	0.00923634	3.79001e-06	0.0176648	0.0180689	0.328254
OSA	Gastric cancer	rs17751362	A	G	0.296811	0.0421761	0.00900907	2.84762e-06	0.0110235	0.0316382	0.72752
OSA	Gastric cancer	rs1885767	G	A	0.594342	-0.0431766	0.00840784	2.81727e-07	0.0349623	0.0233616	0.134504
OSA	Gastric cancer	rs1953450	A	C	0.140937	0.0637473	0.0117907	6.42415e-08	0.0201292	0.0179332	0.261669
OSA	Gastric cancer	rs1972686	C	A	0.408607	-0.0378373	0.00845992	7.72972e-06	-0.0225124	0.0186282	0.22685
OSA	Gastric cancer	rs262637	C	T	0.419561	-0.0372062	0.00840175	9.49405e-06	0.000413971	0.0491066	0.993274
OSA	Gastric cancer	rs2745751	A	C	0.573084	0.0416371	0.00841009	7.38898e-07	0.0267701	0.035784	0.454398
OSA	Gastric cancer	rs285897	T	C	0.870051	0.0559833	0.012438	6.7638e-06	-0.0176308	0.0377732	0.640677
OSA	Gastric cancer	rs2904804	T	G	0.755104	-0.0436398	0.00963038	5.8574e-06	0.0211691	0.0238137	0.374032
OSA	Gastric cancer	rs369312502	G	A	0.214987	0.0445523	0.0100129	8.60744e-06	-0.00534817	0.0187182	0.775092
OSA	Gastric cancer	rs3733344	G	T	0.477175	-0.0412808	0.00831306	6.84266e-07	-0.00667977	0.0191729	0.727544
OSA	Gastric cancer	rs4130764	G	T	0.573408	-0.0435464	0.00840619	2.21556e-07	0.0201178	0.0181816	0.268512
OSA	Gastric cancer	rs4132875	T	C	0.624217	0.0438201	0.00856823	3.14984e-07	0.0109082	0.0256608	0.670767
OSA	Gastric cancer	rs4373375	C	G	0.0517076	-0.0930633	0.0190639	1.05202e-06	-0.0103693	0.0349337	0.766599
OSA	Gastric cancer	rs4399947	G	A	0.271659	0.0413802	0.00924441	7.5969e-06	0.0223235	0.0188729	0.236874
OSA	Gastric cancer	rs4416738	G	C	0.419111	-0.0378888	0.00844103	7.16771e-06	-0.00443772	0.0185018	0.810444
OSA	Gastric cancer	rs4559013	G	A	0.55233	-0.037183	0.00835026	8.47122e-06	-0.024785	0.0179509	0.167367
OSA	Gastric cancer	rs4661211	C	G	0.26428	0.0431107	0.00932962	3.82186e-06	0.0143071	0.0249612	0.566526
OSA	Gastric cancer	rs56812253	C	T	0.226787	-0.0460157	0.0100261	4.44115e-06	0.0228954	0.0244464	0.348988
OSA	Gastric cancer	rs5758238	A	G	0.609092	0.0415431	0.00848998	9.92137e-07	0.0411451	0.0215657	0.056404
OSA	Gastric cancer	rs61873510	T	G	0.300779	0.0479469	0.00904282	1.14411e-07	-0.0148744	0.0339035	0.660858
OSA	Gastric cancer	rs6461205	T	G	0.659534	-0.0394901	0.00870949	5.7837e-06	0.0150893	0.0193371	0.435198
OSA	Gastric cancer	rs6478895	T	C	0.482551	-0.0417011	0.00827405	4.65565e-07	0.027754	0.0218878	0.204794
OSA	Gastric cancer	rs6791437	G	A	0.40915	-0.0456366	0.00846196	6.9234e-08	-0.0126366	0.0527472	0.810664
OSA	Gastric cancer	rs679880	A	G	0.744871	0.0469081	0.00957493	9.62991e-07	-0.00941946	0.0182121	0.605011
OSA	Gastric cancer	rs7014625	G	A	0.611445	-0.0385279	0.008484	5.59237e-06	0.00700323	0.0198375	0.724066
OSA	Gastric cancer	rs72893348	T	C	0.0616216	0.0860657	0.0169236	3.66575e-07	-0.01461	0.0182211	0.422659
OSA	Gastric cancer	rs73341346	T	C	0.189737	0.047006	0.0104629	7.0347e-06	-0.00178565	0.032434	0.956095
OSA	Gastric cancer	rs742760	T	A	0.163013	-0.0638305	0.0113047	1.63873e-08	0.0138765	0.0241798	0.566044
OSA	Gastric cancer	rs745631	G	A	0.420648	0.0402181	0.0083976	1.67416e-06	0.00368564	0.0184542	0.841701
OSA	Gastric cancer	rs7564231	G	A	0.87946	0.0661736	0.0129975	3.55699e-07	0.00166242	0.0236542	0.943971
OSA	Gastric cancer	rs76229479	C	A	0.0987328	-0.0770994	0.0140991	4.54138e-08	-0.0453166	0.0250033	0.0699214
OSA	Gastric cancer	rs7644552	A	G	0.168387	0.0487128	0.0109557	8.73444e-06	0.0172426	0.0198366	0.384719
OSA	Gastric cancer	rs77970994	C	T	0.0304867	-0.111407	0.0248033	7.06834e-06	-0.0170238	0.0250229	0.496297
OSA	Gastric cancer	rs78189434	G	C	0.101146	0.0697474	0.0135246	2.50835e-07	-0.00346772	0.030124	0.908354
OSA	Gastric cancer	rs7824549	A	G	0.103278	-0.0691399	0.0137897	5.33433e-07	0.0228084	0.0211979	0.281939
OSA	Gastric cancer	rs7957506	C	T	0.156467	-0.0603353	0.0115611	1.80067e-07	-0.0150308	0.0194214	0.438972
OSA	Gastric cancer	rs8025493	A	G	0.560269	-0.040887	0.0083331	9.26794e-07	-0.0214515	0.0295234	0.467477
OSA	Gastric cancer	rs9510262	T	G	0.14571	0.0540936	0.0116421	3.37813e-06	0.00914744	0.0315691	0.771999
OSA	Gastric cancer	rs9551988	T	C	0.0764815	0.0854277	0.0152766	2.24388e-08	0.0508298	0.0641535	0.428177
OSA	Gastric cancer	rs9829140	C	T	0.0723058	-0.0766654	0.0162975	2.54963e-06	-0.0399827	0.071889	0.578093
OSA	Gastric cancer	rs9897957	G	T	0.474792	-0.0373692	0.00827772	6.34868e-06	0.00289933	0.0189252	0.878241
OSA	Gastroduodenal ulcer	rs10070207	T	G	0.20588	-0.0456961	0.0103055	9.24376e-06	-0.000418944	0.000282503	0.138082
OSA	Gastroduodenal ulcer	rs10082688	T	C	0.468133	0.0372199	0.00831318	7.56228e-06	0.000168689	0.000231666	0.466518
OSA	Gastroduodenal ulcer	rs10423928	A	T	0.258227	-0.0475582	0.00950868	5.68693e-07	-8.01355e-05	0.000289851	0.782186
OSA	Gastroduodenal ulcer	rs10507084	T	C	0.179114	0.0612998	0.0107405	1.14748e-08	0.000990858	0.000489868	0.0431042
OSA	Gastroduodenal ulcer	rs1073331	G	A	0.612815	-0.0382925	0.008503	6.68715e-06	0.000152589	0.000232227	0.511139
OSA	Gastroduodenal ulcer	rs10749837	C	T	0.546587	-0.0386656	0.00830522	3.23073e-06	-4.12972e-05	0.000235084	0.860554
OSA	Gastroduodenal ulcer	rs10811640	T	G	0.478757	0.0381593	0.00827959	4.04923e-06	0.000360336	0.000230654	0.118233
OSA	Gastroduodenal ulcer	rs10860297	T	C	0.389871	0.0405413	0.00847456	1.71941e-06	0.000335061	0.000240924	0.164308
OSA	Gastroduodenal ulcer	rs10917318	T	C	0.173889	-0.0567134	0.0110465	2.83557e-07	-0.000454928	0.000281244	0.105759
OSA	Gastroduodenal ulcer	rs10986730	T	C	0.524315	-0.0535385	0.00827592	9.85296e-11	-0.000266883	0.0002316	0.24918
OSA	Gastroduodenal ulcer	rs11024007	T	A	0.133471	0.057399	0.0120316	1.83598e-06	0.000459651	0.000287755	0.110184
OSA	Gastroduodenal ulcer	rs11031751	C	T	0.209858	0.0499324	0.0101106	7.86778e-07	2.5289e-05	0.000292089	0.931006
OSA	Gastroduodenal ulcer	rs11075985	A	C	0.428618	0.0856056	0.00830772	6.735e-25	0.000254513	0.000232173	0.272982
OSA	Gastroduodenal ulcer	rs11160335	G	A	0.192642	-0.0473285	0.0105934	7.90523e-06	-0.000186908	0.00029293	0.523433
OSA	Gastroduodenal ulcer	rs11173186	A	G	0.227182	0.0444852	0.00982177	5.91949e-06	-0.000376536	0.000293559	0.199612
OSA	Gastroduodenal ulcer	rs115711976	G	A	0.0100687	0.178019	0.0402933	9.95818e-06	0.00011866	0.00107092	0.911773
OSA	Gastroduodenal ulcer	rs115960168	T	C	0.0534466	-0.0831296	0.0187732	9.5067e-06	-0.000306398	0.000625417	0.624197
OSA	Gastroduodenal ulcer	rs116528678	A	G	0.00308967	-0.394691	0.0850911	3.51028e-06	-0.00178557	0.00101481	0.078491
OSA	Gastroduodenal ulcer	rs116929974	A	G	0.0167125	0.141166	0.031716	8.54954e-06	-0.00139675	0.00123798	0.259215
OSA	Gastroduodenal ulcer	rs117130359	A	G	0.0347423	-0.106949	0.0231339	3.78152e-06	0.0012604	0.00141402	0.372739
OSA	Gastroduodenal ulcer	rs117147102	A	G	0.0216443	0.128413	0.0275133	3.05174e-06	0.000197616	0.000805797	0.806269
OSA	Gastroduodenal ulcer	rs117228173	C	T	0.0536371	-0.0937725	0.0187441	5.65111e-07	-0.000133086	0.000795053	0.867061
OSA	Gastroduodenal ulcer	rs11727262	A	G	0.60991	-0.0394126	0.00851529	3.68412e-06	-0.000373257	0.000242831	0.124267
OSA	Gastroduodenal ulcer	rs117297687	C	T	0.00347465	-0.367192	0.0788418	3.20342e-06	-0.000829693	0.000942191	0.378535
OSA	Gastroduodenal ulcer	rs11981973	G	A	0.181564	0.0631996	0.0105931	2.42976e-09	-0.000399889	0.000306658	0.192226
OSA	Gastroduodenal ulcer	rs11987767	G	A	0.386344	0.0405884	0.00848128	1.70439e-06	0.000184148	0.000242569	0.447758
OSA	Gastroduodenal ulcer	rs1228509	C	A	0.656342	0.0470895	0.00873407	6.98826e-08	-0.000210122	0.000241264	0.383798
OSA	Gastroduodenal ulcer	rs12465802	A	G	0.405082	-0.0459006	0.00851986	7.14513e-08	8.06022e-05	0.000266887	0.762646
OSA	Gastroduodenal ulcer	rs12485486	G	C	0.34098	0.0405077	0.00870245	3.24379e-06	0.000253063	0.00025451	0.320069
OSA	Gastroduodenal ulcer	rs12511115	C	G	0.295671	0.0539721	0.00906817	2.6518e-09	0.00036185	0.000237393	0.127442
OSA	Gastroduodenal ulcer	rs12788184	G	A	0.477137	0.0508858	0.00828325	8.08668e-10	0.000184541	0.000230854	0.424069
OSA	Gastroduodenal ulcer	rs13383533	T	C	0.112457	0.0577391	0.0129879	8.7644e-06	0.000390827	0.000318082	0.219185
OSA	Gastroduodenal ulcer	rs13420560	T	C	0.0599585	0.084636	0.0169858	6.26868e-07	-0.000392844	0.000369668	0.287922
OSA	Gastroduodenal ulcer	rs1359200	G	A	0.479948	-0.0394286	0.00831173	2.09819e-06	3.55977e-05	0.000230929	0.877492
OSA	Gastroduodenal ulcer	rs139592	A	G	0.34001	-0.0388622	0.00875377	9.01759e-06	-0.000114796	0.000261161	0.660257
OSA	Gastroduodenal ulcer	rs139879148	C	G	0.00237779	0.380683	0.0799829	1.9402e-06	-0.000737162	0.00157598	0.639966
OSA	Gastroduodenal ulcer	rs140896965	T	C	0.0490372	-0.111452	0.0198799	2.06739e-08	5.02706e-05	0.00149846	0.973237
OSA	Gastroduodenal ulcer	rs140929616	C	T	0.022752	0.139959	0.0271237	2.46915e-07	7.84527e-05	0.000912127	0.931458
OSA	Gastroduodenal ulcer	rs1412235	C	G	0.376239	0.0381232	0.00851723	7.60512e-06	-0.000145812	0.00024466	0.551192
OSA	Gastroduodenal ulcer	rs142006783	C	T	0.0388688	0.109451	0.021051	2.00013e-07	0.000638872	0.00111506	0.566681
OSA	Gastroduodenal ulcer	rs1436350	C	T	0.881344	0.060366	0.0129797	3.30648e-06	0.000265455	0.000310589	0.392727
OSA	Gastroduodenal ulcer	rs147797702	C	T	0.0102674	-0.193952	0.0428352	5.95826e-06	-0.00233737	0.0010488	0.0258404
OSA	Gastroduodenal ulcer	rs147965823	G	A	0.0189813	0.136125	0.0293708	3.57446e-06	-0.00112035	0.00118168	0.343076
OSA	Gastroduodenal ulcer	rs1508351	A	G	0.627685	-0.0402031	0.0085404	2.50893e-06	0.000237765	0.000240355	0.322556
OSA	Gastroduodenal ulcer	rs1514985	A	G	0.474929	0.0391581	0.0082669	2.17191e-06	0.000320336	0.000230633	0.164852
OSA	Gastroduodenal ulcer	rs16837408	T	C	0.228222	-0.0511383	0.00996683	2.88438e-07	0.000497072	0.000315	0.114565
OSA	Gastroduodenal ulcer	rs16854694	T	C	0.0599743	-0.0933884	0.0178508	1.68041e-07	0.000328883	0.000671591	0.624343
OSA	Gastroduodenal ulcer	rs1731248	C	A	0.641285	-0.040822	0.00860694	2.10663e-06	-0.000143744	0.000262701	0.584256
OSA	Gastroduodenal ulcer	rs17616971	A	G	0.56482	0.0379459	0.00834892	5.49334e-06	-8.41881e-05	0.000229373	0.713594
OSA	Gastroduodenal ulcer	rs17622152	A	G	0.286895	-0.0426957	0.00923634	3.79001e-06	-4.81872e-05	0.000244454	0.843732
OSA	Gastroduodenal ulcer	rs17751362	A	G	0.296811	0.0421761	0.00900907	2.84762e-06	0.000244991	0.000250593	0.32825
OSA	Gastroduodenal ulcer	rs1885767	G	A	0.594342	-0.0431766	0.00840784	2.81727e-07	-0.000804937	0.000235473	0.000630014
OSA	Gastroduodenal ulcer	rs1953450	A	C	0.140937	0.0637473	0.0117907	6.42415e-08	-0.000340073	0.00033599	0.311465
OSA	Gastroduodenal ulcer	rs1972686	C	A	0.408607	-0.0378373	0.00845992	7.72972e-06	-0.00013691	0.000246072	0.577952
OSA	Gastroduodenal ulcer	rs2370982	T	C	0.237844	0.0512655	0.00961804	9.81371e-08	-3.202e-05	0.000284142	0.910276
OSA	Gastroduodenal ulcer	rs2530482	A	C	0.739637	-0.0487481	0.00952874	3.12245e-07	-0.000454789	0.000260352	0.0806678
OSA	Gastroduodenal ulcer	rs262637	C	T	0.419561	-0.0372062	0.00840175	9.49405e-06	-0.000233505	0.000228778	0.307417
OSA	Gastroduodenal ulcer	rs2716058	A	G	0.177038	0.0492325	0.0107698	4.84598e-06	7.03542e-06	0.000361481	0.984472
OSA	Gastroduodenal ulcer	rs2745751	A	C	0.573084	0.0416371	0.00841009	7.38898e-07	0.000146835	0.000233829	0.530031
OSA	Gastroduodenal ulcer	rs285897	T	C	0.870051	0.0559833	0.012438	6.7638e-06	0.000173165	0.000297573	0.560618
OSA	Gastroduodenal ulcer	rs2904804	T	G	0.755104	-0.0436398	0.00963038	5.8574e-06	-0.000505888	0.000232379	0.0294815
OSA	Gastroduodenal ulcer	rs369312502	G	A	0.214987	0.0445523	0.0100129	8.60744e-06	0.000289068	0.000290422	0.319574
OSA	Gastroduodenal ulcer	rs3733344	G	T	0.477175	-0.0412808	0.00831306	6.84266e-07	-0.000366889	0.000230714	0.111783
OSA	Gastroduodenal ulcer	rs4130764	G	T	0.573408	-0.0435464	0.00840619	2.21556e-07	-5.03455e-05	0.000238208	0.832614
OSA	Gastroduodenal ulcer	rs4132875	T	C	0.624217	0.0438201	0.00856823	3.14984e-07	-0.000508189	0.000236758	0.0318376
OSA	Gastroduodenal ulcer	rs4373375	C	G	0.0517076	-0.0930633	0.0190639	1.05202e-06	-0.00067351	0.000407358	0.0982585
OSA	Gastroduodenal ulcer	rs4399947	G	A	0.271659	0.0413802	0.00924441	7.5969e-06	0.000186429	0.000264425	0.48079
OSA	Gastroduodenal ulcer	rs4450466	T	C	0.121969	0.0629683	0.0125256	4.97775e-07	-0.000387256	0.00033873	0.252933
OSA	Gastroduodenal ulcer	rs4559013	G	A	0.55233	-0.037183	0.00835026	8.47122e-06	-0.000189108	0.000230838	0.41266
OSA	Gastroduodenal ulcer	rs4661211	C	G	0.26428	0.0431107	0.00932962	3.82186e-06	-0.000177556	0.000254818	0.485933
OSA	Gastroduodenal ulcer	rs4987856	T	C	0.049425	-0.103447	0.0196515	1.40896e-07	0.000387682	0.000389432	0.319491
OSA	Gastroduodenal ulcer	rs542956119	T	C	0.00141479	-0.570261	0.128924	9.72344e-06	-0.000959885	0.00108644	0.376957
OSA	Gastroduodenal ulcer	rs55942341	C	G	0.0214394	-0.133133	0.0298922	8.43753e-06	-3.97231e-05	0.000769721	0.958842
OSA	Gastroduodenal ulcer	rs562451094	G	A	0.0262181	-0.121376	0.0273314	8.95836e-06	0.000896179	0.000730512	0.219905
OSA	Gastroduodenal ulcer	rs56250002	T	C	0.0699683	0.0717826	0.0160561	7.79505e-06	-0.000463217	0.000467157	0.321409
OSA	Gastroduodenal ulcer	rs56812253	C	T	0.226787	-0.0460157	0.0100261	4.44115e-06	-0.000332837	0.000346321	0.33652
OSA	Gastroduodenal ulcer	rs57187534	C	G	0.160072	0.0515502	0.0111609	3.85926e-06	6.60409e-05	0.000311386	0.83204
OSA	Gastroduodenal ulcer	rs5758238	A	G	0.609092	0.0415431	0.00848998	9.92137e-07	-0.000205962	0.000237437	0.385702
OSA	Gastroduodenal ulcer	rs58644697	A	G	0.230336	-0.0470552	0.00993571	2.18012e-06	0.000404514	0.000281613	0.150884
OSA	Gastroduodenal ulcer	rs59333125	C	A	0.080582	-0.0898793	0.015499	6.66962e-09	-0.000801086	0.000443098	0.0706204
OSA	Gastroduodenal ulcer	rs60700772	C	T	0.221264	0.053051	0.00994095	9.4699e-08	0.000837171	0.000279645	0.00275639
OSA	Gastroduodenal ulcer	rs61749913	C	T	0.0341943	0.107415	0.0222831	1.43221e-06	-0.000279015	0.000624789	0.655182
OSA	Gastroduodenal ulcer	rs61873510	T	G	0.300779	0.0479469	0.00904282	1.14411e-07	-0.000187857	0.00025079	0.453821
OSA	Gastroduodenal ulcer	rs6461205	T	G	0.659534	-0.0394901	0.00870949	5.7837e-06	-0.000236383	0.000248421	0.341331
OSA	Gastroduodenal ulcer	rs6478895	T	C	0.482551	-0.0417011	0.00827405	4.65565e-07	-6.91591e-05	0.000230073	0.763721
OSA	Gastroduodenal ulcer	rs652495	G	A	0.905198	0.0656817	0.0143416	4.65415e-06	-0.000333184	0.000419732	0.42731
OSA	Gastroduodenal ulcer	rs6791437	G	A	0.40915	-0.0456366	0.00846196	6.9234e-08	-0.00036875	0.000269387	0.171046
OSA	Gastroduodenal ulcer	rs679880	A	G	0.744871	0.0469081	0.00957493	9.62991e-07	0.000502754	0.000291283	0.084349
OSA	Gastroduodenal ulcer	rs6799517	A	C	0.228552	0.0497508	0.0098197	4.05351e-07	0.000115524	0.000263649	0.661263
OSA	Gastroduodenal ulcer	rs7014625	G	A	0.611445	-0.0385279	0.008484	5.59237e-06	-3.38285e-05	0.000232318	0.884227
OSA	Gastroduodenal ulcer	rs72818251	T	C	0.026183	-0.128158	0.0270128	2.09184e-06	-0.000400755	0.000419445	0.339355
OSA	Gastroduodenal ulcer	rs72893348	T	C	0.0616216	0.0860657	0.0169236	3.66575e-07	-0.00135552	0.000898428	0.13136
OSA	Gastroduodenal ulcer	rs73341346	T	C	0.189737	0.047006	0.0104629	7.0347e-06	-0.00020528	0.000283899	0.469633
OSA	Gastroduodenal ulcer	rs742760	T	A	0.163013	-0.0638305	0.0113047	1.63873e-08	-0.000175435	0.000295237	0.552367
OSA	Gastroduodenal ulcer	rs74381336	A	T	0.00415984	-0.339002	0.0717329	2.29106e-06	0.000595049	0.00123517	0.62998
OSA	Gastroduodenal ulcer	rs745631	G	A	0.420648	0.0402181	0.0083976	1.67416e-06	0.000441742	0.000286883	0.12361
OSA	Gastroduodenal ulcer	rs74816811	A	G	0.105499	0.0653464	0.0133066	9.06934e-07	2.43853e-05	0.000376607	0.948373
OSA	Gastroduodenal ulcer	rs7564231	G	A	0.87946	0.0661736	0.0129975	3.55699e-07	-2.62336e-05	0.000339264	0.938365
OSA	Gastroduodenal ulcer	rs76139557	C	T	0.0458854	0.0881011	0.0193386	5.22083e-06	0.000361494	0.000474828	0.446469
OSA	Gastroduodenal ulcer	rs76229479	C	A	0.0987328	-0.0770994	0.0140991	4.54138e-08	-0.000205635	0.000337928	0.542845
OSA	Gastroduodenal ulcer	rs7644552	A	G	0.168387	0.0487128	0.0109557	8.73444e-06	0.000293711	0.000328832	0.371753
OSA	Gastroduodenal ulcer	rs76934143	T	A	0.0462753	0.0891085	0.0195063	4.91952e-06	-0.000380891	0.000581457	0.512428
OSA	Gastroduodenal ulcer	rs77842068	T	C	0.00777131	0.207909	0.0453403	4.52851e-06	0.00171469	0.00125311	0.171207
OSA	Gastroduodenal ulcer	rs77970994	C	T	0.0304867	-0.111407	0.0248033	7.06834e-06	0.000568857	0.000491427	0.247044
OSA	Gastroduodenal ulcer	rs78189434	G	C	0.101146	0.0697474	0.0135246	2.50835e-07	0.000211025	0.000377891	0.576551
OSA	Gastroduodenal ulcer	rs7824549	A	G	0.103278	-0.0691399	0.0137897	5.33433e-07	0.000360618	0.00045003	0.422947
OSA	Gastroduodenal ulcer	rs78270246	T	A	0.078132	0.0700301	0.0154033	5.45622e-06	-0.000718967	0.000648147	0.267317
OSA	Gastroduodenal ulcer	rs78549563	A	G	0.136301	-0.0668568	0.0122394	4.69675e-08	-6.14997e-05	0.000415969	0.882464
OSA	Gastroduodenal ulcer	rs7957506	C	T	0.156467	-0.0603353	0.0115611	1.80067e-07	-1.26817e-05	0.000344969	0.970675
OSA	Gastroduodenal ulcer	rs79677549	A	G	0.108136	0.0645994	0.0131262	8.59233e-07	0.00017246	0.000461134	0.708411
OSA	Gastroduodenal ulcer	rs8025493	A	G	0.560269	-0.040887	0.0083331	9.26794e-07	-0.000162114	0.000232736	0.486079
OSA	Gastroduodenal ulcer	rs9510262	T	G	0.14571	0.0540936	0.0116421	3.37813e-06	0.000220645	0.000358672	0.538441
OSA	Gastroduodenal ulcer	rs9551988	T	C	0.0764815	0.0854277	0.0152766	2.24388e-08	0.000434672	0.000326787	0.183474
OSA	Gastroduodenal ulcer	rs9829140	C	T	0.0723058	-0.0766654	0.0162975	2.54963e-06	-8.72955e-05	0.000449916	0.846155
OSA	Gastroduodenal ulcer	rs985049	C	A	0.256335	-0.051641	0.00956015	6.60147e-08	0.000133	0.000320243	0.677916
OSA	Gastroduodenal ulcer	rs9897957	G	T	0.474792	-0.0373692	0.00827772	6.34868e-06	6.39126e-05	0.000229803	0.780921
OSA	Gastroesophageal reflux disease	rs10082688	T	C	0.468133	0.0372199	0.00831318	7.56e-06	0.00423857	0.00485585	0.38273
OSA	Gastroesophageal reflux disease	rs10507084	T	C	0.179114	0.0612998	0.0107405	1.15e-08	0.0120344	0.0102903	0.242207
OSA	Gastroesophageal reflux disease	rs10749837	C	T	0.546587	-0.0386656	0.00830522	3.23e-06	-0.010407	0.00492466	0.0345804
OSA	Gastroesophageal reflux disease	rs10811640	T	G	0.478757	0.0381593	0.00827959	4.05e-06	0.00625563	0.00483198	0.195447
OSA	Gastroesophageal reflux disease	rs11160335	G	A	0.192642	-0.0473285	0.0105934	7.91e-06	0.00328931	0.00616386	0.593588
OSA	Gastroesophageal reflux disease	rs11173186	A	G	0.227182	0.0444852	0.00982177	5.92e-06	0.008182	0.00615291	0.183592
OSA	Gastroesophageal reflux disease	rs11727262	A	G	0.60991	-0.0394126	0.00851529	3.68e-06	-0.000861403	0.00509379	0.865711
OSA	Gastroesophageal reflux disease	rs11981973	G	A	0.181564	0.0631996	0.0105931	2.43e-09	0.0201936	0.00643773	0.00170828
OSA	Gastroesophageal reflux disease	rs13383533	T	C	0.112457	0.0577391	0.0129879	8.76e-06	0.00919657	0.00666521	0.167652
OSA	Gastroesophageal reflux disease	rs1412235	C	G	0.376239	0.0381232	0.00851723	7.61e-06	0.00799422	0.00512994	0.119151
OSA	Gastroesophageal reflux disease	rs1436350	C	T	0.881344	0.060366	0.0129797	3.31e-06	0.0184091	0.00650953	0.00468371
OSA	Gastroesophageal reflux disease	rs1508351	A	G	0.627685	-0.0402031	0.0085404	2.51e-06	-0.00230236	0.00490152	0.638553
OSA	Gastroesophageal reflux disease	rs1514985	A	G	0.474929	0.0391581	0.0082669	2.17e-06	0.0151264	0.00483321	0.00174989
OSA	Gastroesophageal reflux disease	rs16837408	T	C	0.228222	-0.0511383	0.00996683	2.88e-07	0.00083645	0.00661936	0.899444
OSA	Gastroesophageal reflux disease	rs16854694	T	C	0.0599743	-0.0933884	0.0178508	1.68e-07	-0.0179159	0.0140717	0.20295
OSA	Gastroesophageal reflux disease	rs17616971	A	G	0.56482	0.0379459	0.00834892	5.49e-06	0.00570278	0.00481431	0.236196
OSA	Gastroesophageal reflux disease	rs17622152	A	G	0.286895	-0.0426957	0.00923634	3.79e-06	0.00144328	0.00511895	0.777983
OSA	Gastroesophageal reflux disease	rs17751362	A	G	0.296811	0.0421761	0.00900907	2.85e-06	0.00732022	0.00524831	0.163083
OSA	Gastroesophageal reflux disease	rs1885767	G	A	0.594342	-0.0431766	0.00840784	2.82e-07	-0.0176665	0.00492978	0.000338852
OSA	Gastroesophageal reflux disease	rs1953450	A	C	0.140937	0.0637473	0.0117907	6.42e-08	-0.00424256	0.0070073	0.54488
OSA	Gastroesophageal reflux disease	rs2370982	T	C	0.237844	0.0512655	0.00961804	9.81e-08	0.0154266	0.00587771	0.00867541
OSA	Gastroesophageal reflux disease	rs2904804	T	G	0.755104	-0.0436398	0.00963038	5.86e-06	0.00211235	0.00488265	0.665288
OSA	Gastroesophageal reflux disease	rs3733344	G	T	0.477175	-0.0412808	0.00831306	6.84e-07	5.04e-05	0.00485864	0.991724
OSA	Gastroesophageal reflux disease	rs4399947	G	A	0.271659	0.0413802	0.00924441	7.6e-06	0.00526637	0.00553629	0.341481
OSA	Gastroesophageal reflux disease	rs4559013	G	A	0.55233	-0.037183	0.00835026	8.47e-06	-0.01552	0.00484102	0.0013462
OSA	Gastroesophageal reflux disease	rs4661211	C	G	0.26428	0.0431107	0.00932962	3.82e-06	0.00150012	0.00533469	0.778556
OSA	Gastroesophageal reflux disease	rs5758238	A	G	0.609092	0.0415431	0.00848998	9.92e-07	0.00724983	0.00497871	0.145346
OSA	Gastroesophageal reflux disease	rs679880	A	G	0.744871	0.0469081	0.00957493	9.63e-07	0.00835356	0.00611483	0.171903
OSA	Gastroesophageal reflux disease	rs7014625	G	A	0.611445	-0.0385279	0.008484	5.59e-06	-0.0126106	0.00487666	0.00971248
OSA	Gastroesophageal reflux disease	rs7957506	C	T	0.156467	-0.0603353	0.0115611	1.8e-07	-0.00842739	0.00725078	0.245125
OSA	Gastroesophageal reflux disease	rs9829140	C	T	0.0723058	-0.0766654	0.0162975	2.55e-06	0.0012768	0.00944509	0.892469
OSA	Irritable bowel syndrome	rs10082688	T	C	0.468133	0.0372199	0.00831318	7.56228e-06	-3.29861e-05	9.97849e-05	0.74
OSA	Irritable bowel syndrome	rs1073331	G	A	0.612815	-0.0382925	0.008503	6.68715e-06	-3.48663e-05	0.000100056	0.73
OSA	Irritable bowel syndrome	rs10749837	C	T	0.546587	-0.0386656	0.00830522	3.23073e-06	-7.42517e-06	0.000101092	0.94
OSA	Irritable bowel syndrome	rs10811640	T	G	0.478757	0.0381593	0.00827959	4.04923e-06	7.26147e-05	9.92519e-05	0.46
OSA	Irritable bowel syndrome	rs10860297	T	C	0.389871	0.0405413	0.00847456	1.71941e-06	-7.6485e-05	0.00010383	0.46
OSA	Irritable bowel syndrome	rs10986730	T	C	0.524315	-0.0535385	0.00827592	9.85296e-11	9.13044e-05	9.96633e-05	0.36
OSA	Irritable bowel syndrome	rs11075985	A	C	0.428618	0.0856056	0.00830772	6.735e-25	-9.72841e-05	9.98844e-05	0.33
OSA	Irritable bowel syndrome	rs11727262	A	G	0.60991	-0.0394126	0.00851529	3.68412e-06	0.000137065	0.000104403	0.19
OSA	Irritable bowel syndrome	rs11987767	G	A	0.386344	0.0405884	0.00848128	1.70439e-06	-3.38179e-05	0.000104492	0.75
OSA	Irritable bowel syndrome	rs1228509	C	A	0.656342	0.0470895	0.00873407	6.98826e-08	7.7334e-05	0.000103756	0.46
OSA	Irritable bowel syndrome	rs12511115	C	G	0.295671	0.0539721	0.00906817	2.6518e-09	-3.60265e-05	0.000101966	0.719999
OSA	Irritable bowel syndrome	rs12788184	G	A	0.477137	0.0508858	0.00828325	8.08668e-10	-0.000190733	9.93054e-05	0.0549997
OSA	Irritable bowel syndrome	rs1359200	G	A	0.479948	-0.0394286	0.00831173	2.09819e-06	-0.000239573	9.94082e-05	0.016
OSA	Irritable bowel syndrome	rs1508351	A	G	0.627685	-0.0402031	0.0085404	2.50893e-06	-0.000181278	0.000100462	0.0710003
OSA	Irritable bowel syndrome	rs1514985	A	G	0.474929	0.0391581	0.0082669	2.17191e-06	-4.96391e-05	9.92745e-05	0.62
OSA	Irritable bowel syndrome	rs17616971	A	G	0.56482	0.0379459	0.00834892	5.49334e-06	-6.42822e-05	9.86685e-05	0.51
OSA	Irritable bowel syndrome	rs1885767	G	A	0.594342	-0.0431766	0.00840784	2.81727e-07	5.66974e-05	0.000101305	0.58
OSA	Irritable bowel syndrome	rs262637	C	T	0.419561	-0.0372062	0.00840175	9.49405e-06	-8.67392e-05	9.86125e-05	0.38
OSA	Irritable bowel syndrome	rs2745751	A	C	0.573084	0.0416371	0.00841009	7.38898e-07	7.91031e-05	0.00010064	0.43
OSA	Irritable bowel syndrome	rs2904804	T	G	0.755104	-0.0436398	0.00963038	5.8574e-06	-2.27186e-05	0.000100134	0.82
OSA	Irritable bowel syndrome	rs3733344	G	T	0.477175	-0.0412808	0.00831306	6.84266e-07	2.27596e-06	9.94246e-05	0.98
OSA	Irritable bowel syndrome	rs4130764	G	T	0.573408	-0.0435464	0.00840619	2.21556e-07	9.7299e-05	0.000102733	0.34
OSA	Irritable bowel syndrome	rs4132875	T	C	0.624217	0.0438201	0.00856823	3.14984e-07	-7.81734e-05	0.000101915	0.44
OSA	Irritable bowel syndrome	rs4559013	G	A	0.55233	-0.037183	0.00835026	8.47122e-06	8.5088e-05	9.9444e-05	0.39
OSA	Irritable bowel syndrome	rs5758238	A	G	0.609092	0.0415431	0.00848998	9.92137e-07	-5.3743e-05	0.000102235	0.6
OSA	Irritable bowel syndrome	rs6478895	T	C	0.482551	-0.0417011	0.00827405	4.65565e-07	-0.000129481	9.90734e-05	0.19
OSA	Irritable bowel syndrome	rs7014625	G	A	0.611445	-0.0385279	0.008484	5.59237e-06	3.75368e-05	0.000100081	0.709999
OSA	Irritable bowel syndrome	rs8025493	A	G	0.560269	-0.040887	0.0083331	9.26794e-07	2.53871e-05	0.000100229	0.8
OSA	Non-alcoholic fatty liver disease	rs10070207	T	G	0.20588	-0.0456961	0.0103055	9.24376e-06	0.0246926	0.0341175	0.469218
OSA	Non-alcoholic fatty liver disease	rs10082688	T	C	0.468133	0.0372199	0.00831318	7.56228e-06	0.0108587	0.0353006	0.758381
OSA	Non-alcoholic fatty liver disease	rs10507084	T	C	0.179114	0.0612998	0.0107405	1.14748e-08	0.0421012	0.110762	0.703866
OSA	Non-alcoholic fatty liver disease	rs1073331	G	A	0.612815	-0.0382925	0.008503	6.68715e-06	0.0314907	0.0360479	0.382348
OSA	Non-alcoholic fatty liver disease	rs10749837	C	T	0.546587	-0.0386656	0.00830522	3.23073e-06	-0.076961	0.0406799	0.0585087
OSA	Non-alcoholic fatty liver disease	rs10811640	T	G	0.478757	0.0381593	0.00827959	4.04923e-06	-0.0297378	0.0814062	0.714886
OSA	Non-alcoholic fatty liver disease	rs10860297	T	C	0.389871	0.0405413	0.00847456	1.71941e-06	0.0178399	0.0511299	0.727154
OSA	Non-alcoholic fatty liver disease	rs10917318	T	C	0.173889	-0.0567134	0.0110465	2.83557e-07	-0.116983	0.0441971	0.00812433
OSA	Non-alcoholic fatty liver disease	rs10986730	T	C	0.524315	-0.0535385	0.00827592	9.85296e-11	-0.0324199	0.0434556	0.455639
OSA	Non-alcoholic fatty liver disease	rs11031751	C	T	0.209858	0.0499324	0.0101106	7.86778e-07	0.0667236	0.0355564	0.0605786
OSA	Non-alcoholic fatty liver disease	rs11075985	A	C	0.428618	0.0856056	0.00830772	6.735e-25	0.079735	0.0347568	0.0217859
OSA	Non-alcoholic fatty liver disease	rs11160335	G	A	0.192642	-0.0473285	0.0105934	7.90523e-06	0.0109399	0.0792438	0.890198
OSA	Non-alcoholic fatty liver disease	rs11173186	A	G	0.227182	0.0444852	0.00982177	5.91949e-06	-0.104805	0.0460562	0.0228705
OSA	Non-alcoholic fatty liver disease	rs113955098	A	G	0.0674583	-0.0953504	0.0170317	2.1633e-08	-0.255021	0.173316	0.141176
OSA	Non-alcoholic fatty liver disease	rs115711976	G	A	0.0100687	0.178019	0.0402933	9.95818e-06	-0.0467772	0.130839	0.720705
OSA	Non-alcoholic fatty liver disease	rs115960168	T	C	0.0534466	-0.0831296	0.0187732	9.5067e-06	0.001998	0.0487606	0.967315
OSA	Non-alcoholic fatty liver disease	rs116528678	A	G	0.00308967	-0.394691	0.0850911	3.51028e-06	-0.180443	0.182508	0.322815
OSA	Non-alcoholic fatty liver disease	rs117147102	A	G	0.0216443	0.128413	0.0275133	3.05174e-06	-0.00692392	0.0292808	0.813071
OSA	Non-alcoholic fatty liver disease	rs117228173	C	T	0.0536371	-0.0937725	0.0187441	5.65111e-07	-0.0525573	0.102343	0.607575
OSA	Non-alcoholic fatty liver disease	rs11727262	A	G	0.60991	-0.0394126	0.00851529	3.68412e-06	0.00712532	0.171058	0.966774
OSA	Non-alcoholic fatty liver disease	rs117297687	C	T	0.00347465	-0.367192	0.0788418	3.20342e-06	-0.0529789	0.0935508	0.571182
OSA	Non-alcoholic fatty liver disease	rs11981973	G	A	0.181564	0.0631996	0.0105931	2.42976e-09	0.0741794	0.055188	0.178909
OSA	Non-alcoholic fatty liver disease	rs11987767	G	A	0.386344	0.0405884	0.00848128	1.70439e-06	0.00498754	0.0860511	0.95378
OSA	Non-alcoholic fatty liver disease	rs1228509	C	A	0.656342	0.0470895	0.00873407	6.98826e-08	0.0305623	0.0659279	0.642955
OSA	Non-alcoholic fatty liver disease	rs12465802	A	G	0.405082	-0.0459006	0.00851986	7.14513e-08	-0.0640053	0.208431	0.758781
OSA	Non-alcoholic fatty liver disease	rs12788184	G	A	0.477137	0.0508858	0.00828325	8.08668e-10	0.0382587	0.0616974	0.53519
OSA	Non-alcoholic fatty liver disease	rs13383533	T	C	0.112457	0.0577391	0.0129879	8.7644e-06	-0.0082338	0.0335885	0.80635
OSA	Non-alcoholic fatty liver disease	rs13420560	T	C	0.0599585	0.084636	0.0169858	6.26868e-07	-0.0648586	0.105655	0.539301
OSA	Non-alcoholic fatty liver disease	rs1359200	G	A	0.479948	-0.0394286	0.00831173	2.09819e-06	-0.0237165	0.088683	0.789138
OSA	Non-alcoholic fatty liver disease	rs139592	A	G	0.34001	-0.0388622	0.00875377	9.01759e-06	-0.0436385	0.0367421	0.234953
OSA	Non-alcoholic fatty liver disease	rs140929616	C	T	0.022752	0.139959	0.0271237	2.46915e-07	0.117783	0.191733	0.539011
OSA	Non-alcoholic fatty liver disease	rs142006783	C	T	0.0388688	0.109451	0.021051	2.00013e-07	0.0217615	0.27155	0.936127
OSA	Non-alcoholic fatty liver disease	rs1436350	C	T	0.881344	0.060366	0.0129797	3.30648e-06	0.0198966	0.106996	0.852479
OSA	Non-alcoholic fatty liver disease	rs147797702	C	T	0.0102674	-0.193952	0.0428352	5.95826e-06	-0.175783	0.32932	0.593496
OSA	Non-alcoholic fatty liver disease	rs147965823	G	A	0.0189813	0.136125	0.0293708	3.57446e-06	-0.0659262	0.345317	0.848592
OSA	Non-alcoholic fatty liver disease	rs1508351	A	G	0.627685	-0.0402031	0.0085404	2.50893e-06	0.0651787	0.0488156	0.18181
OSA	Non-alcoholic fatty liver disease	rs1514985	A	G	0.474929	0.0391581	0.0082669	2.17191e-06	0.00598207	0.0249133	0.81024
OSA	Non-alcoholic fatty liver disease	rs16837408	T	C	0.228222	-0.0511383	0.00996683	2.88438e-07	-0.0235757	0.0353516	0.50484
OSA	Non-alcoholic fatty liver disease	rs16854694	T	C	0.0599743	-0.0933884	0.0178508	1.68041e-07	-0.101701	0.136595	0.456548
OSA	Non-alcoholic fatty liver disease	rs1731248	C	A	0.641285	-0.040822	0.00860694	2.10663e-06	-0.0139029	0.047617	0.770307
OSA	Non-alcoholic fatty liver disease	rs17616971	A	G	0.56482	0.0379459	0.00834892	5.49334e-06	-0.0188218	0.0689	0.784719
OSA	Non-alcoholic fatty liver disease	rs17622152	A	G	0.286895	-0.0426957	0.00923634	3.79001e-06	-0.038429	0.0739116	0.603111
OSA	Non-alcoholic fatty liver disease	rs17751362	A	G	0.296811	0.0421761	0.00900907	2.84762e-06	-0.0663535	0.0461047	0.150096
OSA	Non-alcoholic fatty liver disease	rs1885767	G	A	0.594342	-0.0431766	0.00840784	2.81727e-07	-0.0148886	0.0693719	0.830063
OSA	Non-alcoholic fatty liver disease	rs1953450	A	C	0.140937	0.0637473	0.0117907	6.42415e-08	-0.132618	0.0580629	0.0223696
OSA	Non-alcoholic fatty liver disease	rs1972686	C	A	0.408607	-0.0378373	0.00845992	7.72972e-06	-0.030253	0.0389416	0.437228
OSA	Non-alcoholic fatty liver disease	rs2370982	T	C	0.237844	0.0512655	0.00961804	9.81371e-08	-0.0188771	0.0235852	0.423492
OSA	Non-alcoholic fatty liver disease	rs262637	C	T	0.419561	-0.0372062	0.00840175	9.49405e-06	-0.065499	0.0395471	0.0976755
OSA	Non-alcoholic fatty liver disease	rs2716058	A	G	0.177038	0.0492325	0.0107698	4.84598e-06	0.0430595	0.0347251	0.214971
OSA	Non-alcoholic fatty liver disease	rs2745751	A	C	0.573084	0.0416371	0.00841009	7.38898e-07	-0.134531	0.0367014	0.000246808
OSA	Non-alcoholic fatty liver disease	rs285897	T	C	0.870051	0.0559833	0.012438	6.7638e-06	0.00813298	0.0113637	0.474177
OSA	Non-alcoholic fatty liver disease	rs2904804	T	G	0.755104	-0.0436398	0.00963038	5.8574e-06	0.054245	0.0429199	0.206278
OSA	Non-alcoholic fatty liver disease	rs3733344	G	T	0.477175	-0.0412808	0.00831306	6.84266e-07	0.0217615	0.0919134	0.812842
OSA	Non-alcoholic fatty liver disease	rs4130764	G	T	0.573408	-0.0435464	0.00840619	2.21556e-07	0.0363528	0.336745	0.914033
OSA	Non-alcoholic fatty liver disease	rs4132875	T	C	0.624217	0.0438201	0.00856823	3.14984e-07	-0.076961	0.0391672	0.0494216
OSA	Non-alcoholic fatty liver disease	rs4399947	G	A	0.271659	0.0413802	0.00924441	7.5969e-06	0.08158	0.0507847	0.108189
OSA	Non-alcoholic fatty liver disease	rs4450466	T	C	0.121969	0.0629683	0.0125256	4.97775e-07	-0.00440971	0.0153219	0.773497
OSA	Non-alcoholic fatty liver disease	rs4559013	G	A	0.55233	-0.037183	0.00835026	8.47122e-06	0.0175532	0.031303	0.574968
OSA	Non-alcoholic fatty liver disease	rs4987856	T	C	0.049425	-0.103447	0.0196515	1.40896e-07	-0.102697	0.070011	0.14241
OSA	Non-alcoholic fatty liver disease	rs56250002	T	C	0.0699683	0.0717826	0.0160561	7.79505e-06	0.0178399	0.0636892	0.779394
OSA	Non-alcoholic fatty liver disease	rs56812253	C	T	0.226787	-0.0460157	0.0100261	4.44115e-06	-0.066033	0.0690968	0.339245
OSA	Non-alcoholic fatty liver disease	rs5758238	A	G	0.609092	0.0415431	0.00848998	9.92137e-07	0.00853633	0.139371	0.951161
OSA	Non-alcoholic fatty liver disease	rs58644697	A	G	0.230336	-0.0470552	0.00993571	2.18012e-06	-0.0358345	0.0394273	0.363417
OSA	Non-alcoholic fatty liver disease	rs59333125	C	A	0.080582	-0.0898793	0.015499	6.66962e-09	-0.0582649	0.0922437	0.527621
OSA	Non-alcoholic fatty liver disease	rs60700772	C	T	0.221264	0.053051	0.00994095	9.4699e-08	0.0487902	0.0320643	0.1281
OSA	Non-alcoholic fatty liver disease	rs61749913	C	T	0.0341943	0.107415	0.0222831	1.43221e-06	-0.120136	0.0942359	0.202366
OSA	Non-alcoholic fatty liver disease	rs61873510	T	G	0.300779	0.0479469	0.00904282	1.14411e-07	-0.0269602	0.0584186	0.64444
OSA	Non-alcoholic fatty liver disease	rs6461205	T	G	0.659534	-0.0394901	0.00870949	5.7837e-06	0.0382212	0.0484984	0.430642
OSA	Non-alcoholic fatty liver disease	rs6478895	T	C	0.482551	-0.0417011	0.00827405	4.65565e-07	-0.0601539	0.0462747	0.193624
OSA	Non-alcoholic fatty liver disease	rs652495	G	A	0.905198	0.0656817	0.0143416	4.65415e-06	0.0410303	2.95322	0.988915
OSA	Non-alcoholic fatty liver disease	rs6791437	G	A	0.40915	-0.0456366	0.00846196	6.9234e-08	-0.0332466	0.0383435	0.385902
OSA	Non-alcoholic fatty liver disease	rs679880	A	G	0.744871	0.0469081	0.00957493	9.62991e-07	0.0201007	0.0509634	0.693276
OSA	Non-alcoholic fatty liver disease	rs6799517	A	C	0.228552	0.0497508	0.0098197	4.05351e-07	0.0788112	0.0422949	0.0624097
OSA	Non-alcoholic fatty liver disease	rs7014625	G	A	0.611445	-0.0385279	0.008484	5.59237e-06	-0.0237165	0.0544036	0.662882
OSA	Non-alcoholic fatty liver disease	rs72818251	T	C	0.026183	-0.128158	0.0270128	2.09184e-06	-0.12545	0.0776843	0.106339
OSA	Non-alcoholic fatty liver disease	rs72893348	T	C	0.0616216	0.0860657	0.0169236	3.66575e-07	0.08158	0.120582	0.498691
OSA	Non-alcoholic fatty liver disease	rs73341346	T	C	0.189737	0.047006	0.0104629	7.0347e-06	0.0497421	0.0448762	0.267677
OSA	Non-alcoholic fatty liver disease	rs745631	G	A	0.420648	0.0402181	0.0083976	1.67416e-06	0.0421012	0.0650149	0.517268
OSA	Non-alcoholic fatty liver disease	rs74816811	A	G	0.105499	0.0653464	0.0133066	9.06934e-07	0.001998	0.00564019	0.723156
OSA	Non-alcoholic fatty liver disease	rs7564231	G	A	0.87946	0.0661736	0.0129975	3.55699e-07	0.117096	0.0595578	0.0492886
OSA	Non-alcoholic fatty liver disease	rs76139557	C	T	0.0458854	0.0881011	0.0193386	5.22083e-06	0.0256677	0.0962407	0.789697
OSA	Non-alcoholic fatty liver disease	rs76229479	C	A	0.0987328	-0.0770994	0.0140991	4.54138e-08	0.0760347	0.0685545	0.267381
OSA	Non-alcoholic fatty liver disease	rs7644552	A	G	0.168387	0.0487128	0.0109557	8.73444e-06	-0.0599623	0.0479245	0.210867
OSA	Non-alcoholic fatty liver disease	rs76551806	T	C	0.0677714	0.0790902	0.0162077	1.06198e-06	0.0741794	0.186906	0.691455
OSA	Non-alcoholic fatty liver disease	rs77970994	C	T	0.0304867	-0.111407	0.0248033	7.06834e-06	-0.106472	0.0836712	0.203193
OSA	Non-alcoholic fatty liver disease	rs7824549	A	G	0.103278	-0.0691399	0.0137897	5.33433e-07	-0.0116678	0.0692783	0.866253
OSA	Non-alcoholic fatty liver disease	rs78549563	A	G	0.136301	-0.0668568	0.0122394	4.69675e-08	0.0723207	0.0552268	0.190358
OSA	Non-alcoholic fatty liver disease	rs7957506	C	T	0.156467	-0.0603353	0.0115611	1.80067e-07	-0.0297378	0.0516019	0.564417
OSA	Non-alcoholic fatty liver disease	rs79677549	A	G	0.108136	0.0645994	0.0131262	8.59233e-07	0.0266419	0.433721	0.95102
OSA	Non-alcoholic fatty liver disease	rs8025493	A	G	0.560269	-0.040887	0.0083331	9.26794e-07	-0.0421012	0.133819	0.753056
OSA	Non-alcoholic fatty liver disease	rs9510262	T	G	0.14571	0.0540936	0.0116421	3.37813e-06	-0.0418642	0.0538986	0.437323
OSA	Non-alcoholic fatty liver disease	rs9551988	T	C	0.0764815	0.0854277	0.0152766	2.24388e-08	-0.0677437	0.0680032	0.319161
OSA	Non-alcoholic fatty liver disease	rs9829140	C	T	0.0723058	-0.0766654	0.0162975	2.54963e-06	0.0430595	0.229493	0.851168
OSA	Non-alcoholic fatty liver disease	rs985049	C	A	0.256335	-0.051641	0.00956015	6.60147e-08	-0.090253	0.0633651	0.15435
OSA	Oesophageal cancer	rs10070207	T	G	0.20588	-0.0456961	0.0103055	9.24376e-06	-0.000146306	0.00012663	0.25
OSA	Oesophageal cancer	rs10082688	T	C	0.468133	0.0372199	0.00831318	7.56228e-06	-0.000151796	0.000104224	0.15
OSA	Oesophageal cancer	rs10423928	A	T	0.258227	-0.0475582	0.00950868	5.68693e-07	1.52599e-05	0.000130115	0.91
OSA	Oesophageal cancer	rs10507084	T	C	0.179114	0.0612998	0.0107405	1.14748e-08	0.000260945	0.000218619	0.23
OSA	Oesophageal cancer	rs1073331	G	A	0.612815	-0.0382925	0.008503	6.68715e-06	3.79189e-05	0.000104453	0.719999
OSA	Oesophageal cancer	rs10749837	C	T	0.546587	-0.0386656	0.00830522	3.23073e-06	9.54505e-05	0.000105498	0.37
OSA	Oesophageal cancer	rs10811640	T	G	0.478757	0.0381593	0.00827959	4.04923e-06	-0.000247019	0.000103657	0.017
OSA	Oesophageal cancer	rs10860297	T	C	0.389871	0.0405413	0.00847456	1.71941e-06	-6.98234e-05	0.00010848	0.52
OSA	Oesophageal cancer	rs10917318	T	C	0.173889	-0.0567134	0.0110465	2.83557e-07	-0.000158348	0.000126773	0.21
OSA	Oesophageal cancer	rs10986730	T	C	0.524315	-0.0535385	0.00827592	9.85296e-11	-9.41319e-05	0.000104028	0.37
OSA	Oesophageal cancer	rs11031751	C	T	0.209858	0.0499324	0.0101106	7.86778e-07	-0.000123813	0.000130758	0.34
OSA	Oesophageal cancer	rs11160335	G	A	0.192642	-0.0473285	0.0105934	7.90523e-06	0.000147905	0.000132129	0.26
OSA	Oesophageal cancer	rs11173186	A	G	0.227182	0.0444852	0.00982177	5.91949e-06	-6.49013e-05	0.000132328	0.62
OSA	Oesophageal cancer	rs113955098	A	G	0.0674583	-0.0953504	0.0170317	2.1633e-08	-7.07396e-05	0.00033418	0.83
OSA	Oesophageal cancer	rs115960168	T	C	0.0534466	-0.0831296	0.0187732	9.5067e-06	-9.82245e-05	0.000281075	0.73
OSA	Oesophageal cancer	rs117147102	A	G	0.0216443	0.128413	0.0275133	3.05174e-06	-0.000163598	0.000362316	0.649999
OSA	Oesophageal cancer	rs117228173	C	T	0.0536371	-0.0937725	0.0187441	5.65111e-07	-0.000287509	0.000356518	0.42
OSA	Oesophageal cancer	rs11727262	A	G	0.60991	-0.0394126	0.00851529	3.68412e-06	0.000181407	0.000109065	0.0959997
OSA	Oesophageal cancer	rs11981973	G	A	0.181564	0.0631996	0.0105931	2.42976e-09	-7.67989e-05	0.000137882	0.58
OSA	Oesophageal cancer	rs11987767	G	A	0.386344	0.0405884	0.00848128	1.70439e-06	0.00022084	0.000109055	0.0430002
OSA	Oesophageal cancer	rs1228509	C	A	0.656342	0.0470895	0.00873407	6.98826e-08	0.00015157	0.000108277	0.16
OSA	Oesophageal cancer	rs12465802	A	G	0.405082	-0.0459006	0.00851986	7.14513e-08	-0.000122349	0.000114229	0.28
OSA	Oesophageal cancer	rs12485486	G	C	0.34098	0.0405077	0.00870245	3.24379e-06	0.000193446	0.000114558	0.0909997
OSA	Oesophageal cancer	rs12511115	C	G	0.295671	0.0539721	0.00906817	2.6518e-09	-7.85431e-05	0.000106415	0.46
OSA	Oesophageal cancer	rs12788184	G	A	0.477137	0.0508858	0.00828325	8.08668e-10	-5.93839e-05	0.000103725	0.57
OSA	Oesophageal cancer	rs13383533	T	C	0.112457	0.0577391	0.0129879	8.7644e-06	-0.000102867	0.000143248	0.47
OSA	Oesophageal cancer	rs13420560	T	C	0.0599585	0.084636	0.0169858	6.26868e-07	-9.53076e-05	0.00016554	0.56
OSA	Oesophageal cancer	rs1359200	G	A	0.479948	-0.0394286	0.00831173	2.09819e-06	-7.185e-05	0.000103784	0.49
OSA	Oesophageal cancer	rs139592	A	G	0.34001	-0.0388622	0.00875377	9.01759e-06	0.000174729	0.000117532	0.14
OSA	Oesophageal cancer	rs140929616	C	T	0.022752	0.139959	0.0271237	2.46915e-07	-4.23368e-05	0.000410048	0.92
OSA	Oesophageal cancer	rs1412235	C	G	0.376239	0.0381232	0.00851723	7.60512e-06	8.84968e-05	0.000110149	0.42
OSA	Oesophageal cancer	rs1436350	C	T	0.881344	0.060366	0.0129797	3.30648e-06	4.685e-05	0.000140133	0.74
OSA	Oesophageal cancer	rs1508351	A	G	0.627685	-0.0402031	0.0085404	2.50893e-06	0.000108646	0.000104869	0.3
OSA	Oesophageal cancer	rs1514985	A	G	0.474929	0.0391581	0.0082669	2.17191e-06	0.000145293	0.000103693	0.16
OSA	Oesophageal cancer	rs16837408	T	C	0.228222	-0.0511383	0.00996683	2.88438e-07	4.57254e-05	0.000142469	0.75
OSA	Oesophageal cancer	rs16854694	T	C	0.0599743	-0.0933884	0.0178508	1.68041e-07	0.000281341	0.000301684	0.35
OSA	Oesophageal cancer	rs17616971	A	G	0.56482	0.0379459	0.00834892	5.49334e-06	-7.69356e-05	0.000103089	0.46
OSA	Oesophageal cancer	rs17622152	A	G	0.286895	-0.0426957	0.00923634	3.79001e-06	-6.06956e-05	0.000109335	0.58
OSA	Oesophageal cancer	rs17751362	A	G	0.296811	0.0421761	0.00900907	2.84762e-06	0.000113999	0.000113024	0.31
OSA	Oesophageal cancer	rs1885767	G	A	0.594342	-0.0431766	0.00840784	2.81727e-07	0.000121262	0.000105779	0.25
OSA	Oesophageal cancer	rs1953450	A	C	0.140937	0.0637473	0.0117907	6.42415e-08	-1.6087e-05	0.000150165	0.91
OSA	Oesophageal cancer	rs1972686	C	A	0.408607	-0.0378373	0.00845992	7.72972e-06	6.32547e-05	0.000110671	0.57
OSA	Oesophageal cancer	rs262637	C	T	0.419561	-0.0372062	0.00840175	9.49405e-06	-0.000100898	0.000103016	0.33
OSA	Oesophageal cancer	rs2716058	A	G	0.177038	0.0492325	0.0107698	4.84598e-06	9.56153e-05	0.000161912	0.55
OSA	Oesophageal cancer	rs2745751	A	C	0.573084	0.0416371	0.00841009	7.38898e-07	1.04818e-05	0.00010506	0.92
OSA	Oesophageal cancer	rs285897	T	C	0.870051	0.0559833	0.012438	6.7638e-06	0.00013253	0.000134302	0.32
OSA	Oesophageal cancer	rs2904804	T	G	0.755104	-0.0436398	0.00963038	5.8574e-06	-8.5673e-05	0.000104572	0.41
OSA	Oesophageal cancer	rs3733344	G	T	0.477175	-0.0412808	0.00831306	6.84266e-07	5.55803e-05	0.00010389	0.59
OSA	Oesophageal cancer	rs4130764	G	T	0.573408	-0.0435464	0.00840619	2.21556e-07	-8.88858e-05	0.000107348	0.41
OSA	Oesophageal cancer	rs4132875	T	C	0.624217	0.0438201	0.00856823	3.14984e-07	5.73928e-05	0.000106428	0.59
OSA	Oesophageal cancer	rs4399947	G	A	0.271659	0.0413802	0.00924441	7.5969e-06	1.80183e-05	0.000118774	0.88
OSA	Oesophageal cancer	rs4450466	T	C	0.121969	0.0629683	0.0125256	4.97775e-07	3.32544e-05	0.000152557	0.83
OSA	Oesophageal cancer	rs4559013	G	A	0.55233	-0.037183	0.00835026	8.47122e-06	3.93601e-06	0.000103858	0.97
OSA	Oesophageal cancer	rs4661211	C	G	0.26428	0.0431107	0.00932962	3.82186e-06	8.02897e-05	0.000114709	0.48
OSA	Oesophageal cancer	rs4987856	T	C	0.049425	-0.103447	0.0196515	1.40896e-07	0.000223556	0.000175281	0.2
OSA	Oesophageal cancer	rs55942341	C	G	0.0214394	-0.133133	0.0298922	8.43753e-06	-8.84055e-06	0.000346523	0.98
OSA	Oesophageal cancer	rs562451094	G	A	0.0262181	-0.121376	0.0273314	8.95836e-06	-0.000605745	0.000328514	0.0649995
OSA	Oesophageal cancer	rs56250002	T	C	0.0699683	0.0717826	0.0160561	7.79505e-06	8.10821e-05	0.000210349	0.7
OSA	Oesophageal cancer	rs57187534	C	G	0.160072	0.0515502	0.0111609	3.85926e-06	4.6548e-05	0.000140529	0.74
OSA	Oesophageal cancer	rs5758238	A	G	0.609092	0.0415431	0.00848998	9.92137e-07	8.83095e-05	0.000106746	0.41
OSA	Oesophageal cancer	rs58644697	A	G	0.230336	-0.0470552	0.00993571	2.18012e-06	0.000117256	0.000126578	0.35
OSA	Oesophageal cancer	rs59333125	C	A	0.080582	-0.0898793	0.015499	6.66962e-09	-0.000205761	0.000198912	0.3
OSA	Oesophageal cancer	rs60700772	C	T	0.221264	0.053051	0.00994095	9.4699e-08	-0.000218998	0.000125391	0.0810009
OSA	Oesophageal cancer	rs61749913	C	T	0.0341943	0.107415	0.0222831	1.43221e-06	6.19154e-05	0.00028161	0.83
OSA	Oesophageal cancer	rs61873510	T	G	0.300779	0.0479469	0.00904282	1.14411e-07	-1.87125e-05	0.000112497	0.87
OSA	Oesophageal cancer	rs6461205	T	G	0.659534	-0.0394901	0.00870949	5.7837e-06	0.000141836	0.000111576	0.2
OSA	Oesophageal cancer	rs6478895	T	C	0.482551	-0.0417011	0.00827405	4.65565e-07	-0.000136111	0.000103446	0.19
OSA	Oesophageal cancer	rs6791437	G	A	0.40915	-0.0456366	0.00846196	6.9234e-08	-1.82177e-05	0.000121407	0.88
OSA	Oesophageal cancer	rs679880	A	G	0.744871	0.0469081	0.00957493	9.62991e-07	-0.000177398	0.000130661	0.17
OSA	Oesophageal cancer	rs6799517	A	C	0.228552	0.0497508	0.0098197	4.05351e-07	-0.000142077	0.000118579	0.23
OSA	Oesophageal cancer	rs7014625	G	A	0.611445	-0.0385279	0.008484	5.59237e-06	0.000152338	0.000104477	0.14
OSA	Oesophageal cancer	rs72818251	T	C	0.026183	-0.128158	0.0270128	2.09184e-06	-0.000114006	0.000186984	0.54
OSA	Oesophageal cancer	rs72893348	T	C	0.0616216	0.0860657	0.0169236	3.66575e-07	-0.000271458	0.000393532	0.49
OSA	Oesophageal cancer	rs73341346	T	C	0.189737	0.047006	0.0104629	7.0347e-06	0.000126223	0.00012749	0.32
OSA	Oesophageal cancer	rs742760	T	A	0.163013	-0.0638305	0.0113047	1.63873e-08	7.11239e-05	0.000132742	0.59
OSA	Oesophageal cancer	rs745631	G	A	0.420648	0.0402181	0.0083976	1.67416e-06	-9.506e-05	0.00012876	0.46
OSA	Oesophageal cancer	rs74816811	A	G	0.105499	0.0653464	0.0133066	9.06934e-07	2.71833e-05	0.000168637	0.87
OSA	Oesophageal cancer	rs7564231	G	A	0.87946	0.0661736	0.0129975	3.55699e-07	-0.000103256	0.000152202	0.5
OSA	Oesophageal cancer	rs76139557	C	T	0.0458854	0.0881011	0.0193386	5.22083e-06	-0.000134242	0.000215314	0.53
OSA	Oesophageal cancer	rs76229479	C	A	0.0987328	-0.0770994	0.0140991	4.54138e-08	-0.000137635	0.0001526	0.37
OSA	Oesophageal cancer	rs7644552	A	G	0.168387	0.0487128	0.0109557	8.73444e-06	9.88995e-06	0.000148348	0.95
OSA	Oesophageal cancer	rs76551806	T	C	0.0677714	0.0790902	0.0162077	1.06198e-06	0.000435075	0.000329538	0.19
OSA	Oesophageal cancer	rs76934143	T	A	0.0462753	0.0891085	0.0195063	4.91952e-06	0.000158262	0.000260652	0.54
OSA	Oesophageal cancer	rs77970994	C	T	0.0304867	-0.111407	0.0248033	7.06834e-06	0.000321937	0.000220107	0.14
OSA	Oesophageal cancer	rs78189434	G	C	0.101146	0.0697474	0.0135246	2.50835e-07	5.72189e-05	0.000170743	0.74
OSA	Oesophageal cancer	rs7824549	A	G	0.103278	-0.0691399	0.0137897	5.33433e-07	0.000377797	0.000200128	0.0589997
OSA	Oesophageal cancer	rs78270246	T	A	0.078132	0.0700301	0.0154033	5.45622e-06	-0.000202171	0.000294236	0.49
OSA	Oesophageal cancer	rs78549563	A	G	0.136301	-0.0668568	0.0122394	4.69675e-08	6.24717e-05	0.000186277	0.74
OSA	Oesophageal cancer	rs7957506	C	T	0.156467	-0.0603353	0.0115611	1.80067e-07	-0.000145946	0.000155296	0.35
OSA	Oesophageal cancer	rs79677549	A	G	0.108136	0.0645994	0.0131262	8.59233e-07	0.000160068	0.00020985	0.450001
OSA	Oesophageal cancer	rs8025493	A	G	0.560269	-0.040887	0.0083331	9.26794e-07	0.000175245	0.000104635	0.0940005
OSA	Oesophageal cancer	rs9510262	T	G	0.14571	0.0540936	0.0116421	3.37813e-06	1.4968e-05	0.00016124	0.93
OSA	Oesophageal cancer	rs9551988	T	C	0.0764815	0.0854277	0.0152766	2.24388e-08	2.48307e-05	0.000146355	0.87
OSA	Oesophageal cancer	rs9829140	C	T	0.0723058	-0.0766654	0.0162975	2.54963e-06	2.16871e-05	0.000202287	0.91
OSA	Oesophageal cancer	rs985049	C	A	0.256335	-0.051641	0.00956015	6.60147e-08	-0.000106368	0.000143526	0.46
OSA	Oesophageal cancer	rs9897957	G	T	0.474792	-0.0373692	0.00827772	6.34868e-06	0.00012879	0.000103205	0.21
OSA	Pancreatic cancer	rs10070207	T	G	0.20588	-0.0456961	0.0103055	9.24e-06	0.0592405	0.0720084	0.410685
OSA	Pancreatic cancer	rs10082688	T	C	0.468133	0.0372199	0.00831318	7.56e-06	-0.0111574	0.082509	0.892433
OSA	Pancreatic cancer	rs10423928	A	T	0.258227	-0.0475582	0.00950868	5.69e-07	-0.0238269	0.0800347	0.765926
OSA	Pancreatic cancer	rs10507084	T	C	0.179114	0.0612998	0.0107405	1.15e-08	-0.095264	0.0694645	0.170249
OSA	Pancreatic cancer	rs1073331	G	A	0.612815	-0.0382925	0.008503	6.69e-06	0.0863746	0.0708802	0.222996
OSA	Pancreatic cancer	rs10749837	C	T	0.546587	-0.0386656	0.00830522	3.23e-06	-0.00568385	0.0697943	0.935094
OSA	Pancreatic cancer	rs10811640	T	G	0.478757	0.0381593	0.00827959	4.05e-06	-0.000258452	0.0710927	0.997099
OSA	Pancreatic cancer	rs10860297	T	C	0.389871	0.0405413	0.00847456	1.72e-06	-0.209092	0.0704397	0.00299364
OSA	Pancreatic cancer	rs10917318	T	C	0.173889	-0.0567134	0.0110465	2.84e-07	0.0822835	0.0710064	0.24653
OSA	Pancreatic cancer	rs10986730	T	C	0.524315	-0.0535385	0.00827592	9.85e-11	-0.00355503	0.0675399	0.958022
OSA	Pancreatic cancer	rs11031751	C	T	0.209858	0.0499324	0.0101106	7.87e-07	0.0527833	0.0685516	0.441312
OSA	Pancreatic cancer	rs11075985	A	C	0.428618	0.0856056	0.00830772	6.73e-25	-0.14031	0.0798368	0.0788388
OSA	Pancreatic cancer	rs11160335	G	A	0.192642	-0.0473285	0.0105934	7.91e-06	-0.162402	0.0672492	0.0157387
OSA	Pancreatic cancer	rs11173186	A	G	0.227182	0.0444852	0.00982177	5.92e-06	-0.0139426	0.157919	0.929647
OSA	Pancreatic cancer	rs11727262	A	G	0.60991	-0.0394126	0.00851529	3.68e-06	0.00110331	0.0698854	0.987404
OSA	Pancreatic cancer	rs11981973	G	A	0.181564	0.0631996	0.0105931	2.43e-09	-0.117195	0.0844741	0.165335
OSA	Pancreatic cancer	rs11987767	G	A	0.386344	0.0405884	0.00848128	1.7e-06	-0.0344217	0.0841195	0.682394
OSA	Pancreatic cancer	rs1228509	C	A	0.656342	0.0470895	0.00873407	6.99e-08	-0.0617277	0.0704129	0.380675
OSA	Pancreatic cancer	rs12788184	G	A	0.477137	0.0508858	0.00828325	8.09e-10	-0.110655	0.07557	0.143121
OSA	Pancreatic cancer	rs13383533	T	C	0.112457	0.0577391	0.0129879	8.76e-06	-0.0245825	0.0937527	0.793162
OSA	Pancreatic cancer	rs13420560	T	C	0.0599585	0.084636	0.0169858	6.27e-07	0.0428397	0.130934	0.743527
OSA	Pancreatic cancer	rs1359200	G	A	0.479948	-0.0394286	0.00831173	2.1e-06	-0.0315411	0.0781069	0.686346
OSA	Pancreatic cancer	rs139592	A	G	0.34001	-0.0388622	0.00875377	9.02e-06	-0.0378802	0.0752944	0.614898
OSA	Pancreatic cancer	rs1412235	C	G	0.376239	0.0381232	0.00851723	7.61e-06	-0.0721774	0.0852686	0.39729
OSA	Pancreatic cancer	rs1436350	C	T	0.881344	0.060366	0.0129797	3.31e-06	0.028522	0.192406	0.882154
OSA	Pancreatic cancer	rs1508351	A	G	0.627685	-0.0402031	0.0085404	2.51e-06	0.0411199	0.0671705	0.540423
OSA	Pancreatic cancer	rs1514985	A	G	0.474929	0.0391581	0.0082669	2.17e-06	-0.0719468	0.0696878	0.301877
OSA	Pancreatic cancer	rs16837408	T	C	0.228222	-0.0511383	0.00996683	2.88e-07	0.0142899	0.0792612	0.856926
OSA	Pancreatic cancer	rs16854694	T	C	0.0599743	-0.0933884	0.0178508	1.68e-07	-0.122582	0.124948	0.32656
OSA	Pancreatic cancer	rs1731248	C	A	0.641285	-0.040822	0.00860694	2.11e-06	-0.057962	0.0732062	0.428499
OSA	Pancreatic cancer	rs17616971	A	G	0.56482	0.0379459	0.00834892	5.49e-06	0.00348761	0.0672721	0.958654
OSA	Pancreatic cancer	rs17622152	A	G	0.286895	-0.0426957	0.00923634	3.79e-06	-0.0113395	0.0674868	0.866564
OSA	Pancreatic cancer	rs17751362	A	G	0.296811	0.0421761	0.00900907	2.85e-06	0.068473	0.118608	0.563735
OSA	Pancreatic cancer	rs1885767	G	A	0.594342	-0.0431766	0.00840784	2.82e-07	0.133289	0.0875423	0.127868
OSA	Pancreatic cancer	rs1953450	A	C	0.140937	0.0637473	0.0117907	6.42e-08	-0.0419412	0.067159	0.532296
OSA	Pancreatic cancer	rs1972686	C	A	0.408607	-0.0378373	0.00845992	7.73e-06	-0.048685	0.0697055	0.484903
OSA	Pancreatic cancer	rs262637	C	T	0.419561	-0.0372062	0.00840175	9.49e-06	-0.0907819	0.183842	0.621445
OSA	Pancreatic cancer	rs2745751	A	C	0.573084	0.0416371	0.00841009	7.39e-07	-0.0167846	0.132367	0.899096
OSA	Pancreatic cancer	rs285897	T	C	0.870051	0.0559833	0.012438	6.76e-06	-0.251321	0.141334	0.0753685
OSA	Pancreatic cancer	rs2904804	T	G	0.755104	-0.0436398	0.00963038	5.86e-06	0.043696	0.089153	0.624047
OSA	Pancreatic cancer	rs369312502	G	A	0.214987	0.0445523	0.0100129	8.61e-06	-0.0981619	0.0699706	0.160646
OSA	Pancreatic cancer	rs3733344	G	T	0.477175	-0.0412808	0.00831306	6.84e-07	0.0107761	0.0717648	0.88064
OSA	Pancreatic cancer	rs4130764	G	T	0.573408	-0.0435464	0.00840619	2.22e-07	-0.0173998	0.0680348	0.798145
OSA	Pancreatic cancer	rs4132875	T	C	0.624217	0.0438201	0.00856823	3.15e-07	-0.0335516	0.0961035	0.726999
OSA	Pancreatic cancer	rs4373375	C	G	0.0517076	-0.0930633	0.0190639	1.05e-06	-0.016363	0.131486	0.900961
OSA	Pancreatic cancer	rs4399947	G	A	0.271659	0.0413802	0.00924441	7.6e-06	-0.0937108	0.0705159	0.183871
OSA	Pancreatic cancer	rs4416738	G	C	0.419111	-0.0378888	0.00844103	7.17e-06	-0.00244118	0.069129	0.97183
OSA	Pancreatic cancer	rs4559013	G	A	0.55233	-0.037183	0.00835026	8.47e-06	-0.0638367	0.0671254	0.341601
OSA	Pancreatic cancer	rs4661211	C	G	0.26428	0.0431107	0.00932962	3.82e-06	0.144688	0.0935424	0.12192
OSA	Pancreatic cancer	rs56812253	C	T	0.226787	-0.0460157	0.0100261	4.44e-06	0.085967	0.0913915	0.346887
OSA	Pancreatic cancer	rs5758238	A	G	0.609092	0.0415431	0.00848998	9.92e-07	0.0420135	0.0806375	0.602354
OSA	Pancreatic cancer	rs61873510	T	G	0.300779	0.0479469	0.00904282	1.14e-07	-0.00199896	0.126925	0.987434
OSA	Pancreatic cancer	rs6461205	T	G	0.659534	-0.0394901	0.00870949	5.78e-06	-0.0181815	0.0722674	0.801361
OSA	Pancreatic cancer	rs6478895	T	C	0.482551	-0.0417011	0.00827405	4.66e-07	-0.100942	0.0821199	0.218997
OSA	Pancreatic cancer	rs6791437	G	A	0.40915	-0.0456366	0.00846196	6.92e-08	-0.197806	0.198782	0.319693
OSA	Pancreatic cancer	rs679880	A	G	0.744871	0.0469081	0.00957493	9.63e-07	-0.0770748	0.0681433	0.258026
OSA	Pancreatic cancer	rs7014625	G	A	0.611445	-0.0385279	0.008484	5.59e-06	-0.063591	0.0741715	0.391251
OSA	Pancreatic cancer	rs72893348	T	C	0.0616216	0.0860657	0.0169236	3.67e-07	0.0518728	0.0681742	0.446726
OSA	Pancreatic cancer	rs73341346	T	C	0.189737	0.047006	0.0104629	7.03e-06	-0.0881501	0.121563	0.468368
OSA	Pancreatic cancer	rs742760	T	A	0.163013	-0.0638305	0.0113047	1.64e-08	-0.03724	0.0899599	0.678902
OSA	Pancreatic cancer	rs745631	G	A	0.420648	0.0402181	0.0083976	1.67e-06	-0.0439464	0.0689164	0.523684
OSA	Pancreatic cancer	rs7564231	G	A	0.87946	0.0661736	0.0129975	3.56e-07	0.015993	0.0883765	0.856395
OSA	Pancreatic cancer	rs76229479	C	A	0.0987328	-0.0770994	0.0140991	4.54e-08	-0.00717227	0.0928563	0.938432
OSA	Pancreatic cancer	rs7644552	A	G	0.168387	0.0487128	0.0109557	8.73e-06	-0.0173847	0.0743056	0.815015
OSA	Pancreatic cancer	rs77970994	C	T	0.0304867	-0.111407	0.0248033	7.07e-06	0.0293826	0.0934657	0.753243
OSA	Pancreatic cancer	rs78189434	G	C	0.101146	0.0697474	0.0135246	2.51e-07	0.0220444	0.113324	0.845765
OSA	Pancreatic cancer	rs7824549	A	G	0.103278	-0.0691399	0.0137897	5.33e-07	-0.106182	0.0794423	0.181355
OSA	Pancreatic cancer	rs7957506	C	T	0.156467	-0.0603353	0.0115611	1.8e-07	-0.130847	0.0724831	0.0710428
OSA	Pancreatic cancer	rs8025493	A	G	0.560269	-0.040887	0.0083331	9.27e-07	0.0521154	0.110366	0.636779
OSA	Pancreatic cancer	rs9510262	T	G	0.14571	0.0540936	0.0116421	3.38e-06	0.00513545	0.118833	0.96553
OSA	Pancreatic cancer	rs9551988	T	C	0.0764815	0.0854277	0.0152766	2.24e-08	-0.517364	0.236651	0.0288018
OSA	Pancreatic cancer	rs9829140	C	T	0.0723058	-0.0766654	0.0162975	2.55e-06	-0.420248	0.270913	0.120847
OSA	Pancreatic cancer	rs9897957	G	T	0.474792	-0.0373692	0.00827772	6.35e-06	-0.0383434	0.0705182	0.586622
OSA	Primary biliary cholangitis	rs10070207	T	G	0.20588	-0.0456961	0.0103055	9.24376e-06	0.0206846	0.0387325	0.593316
OSA	Primary biliary cholangitis	rs10507084	T	C	0.179114	0.0612998	0.0107405	1.14748e-08	0.0739008	0.0669147	0.269418
OSA	Primary biliary cholangitis	rs10917318	T	C	0.173889	-0.0567134	0.0110465	2.83557e-07	-0.080126	0.0418482	0.0555329
OSA	Primary biliary cholangitis	rs11160335	G	A	0.192642	-0.0473285	0.0105934	7.90523e-06	0.0340149	0.0423154	0.421489
OSA	Primary biliary cholangitis	rs11981973	G	A	0.181564	0.0631996	0.0105931	2.42976e-09	-0.0594316	0.0437412	0.174239
OSA	Primary biliary cholangitis	rs12465802	A	G	0.405082	-0.0459006	0.00851986	7.14513e-08	0.0511683	0.0387422	0.186589
OSA	Primary biliary cholangitis	rs1514985	A	G	0.474929	0.0391581	0.0082669	2.17191e-06	0.0141987	0.0321758	0.659005
OSA	Primary biliary cholangitis	rs17616971	A	G	0.56482	0.0379459	0.00834892	5.49334e-06	-0.0277124	0.0329749	0.400678
OSA	Primary biliary cholangitis	rs17751362	A	G	0.296811	0.0421761	0.00900907	2.84762e-06	-0.00220242	0.0356661	0.950761
OSA	Primary biliary cholangitis	rs1885767	G	A	0.594342	-0.0431766	0.00840784	2.81727e-07	0.0416557	0.033052	0.207558
OSA	Primary biliary cholangitis	rs1953450	A	C	0.140937	0.0637473	0.0117907	6.42415e-08	0.0550562	0.046732	0.238746
OSA	Primary biliary cholangitis	rs2370982	T	C	0.237844	0.0512655	0.00961804	9.81371e-08	0.0663494	0.0396406	0.0941759
OSA	Primary biliary cholangitis	rs2904804	T	G	0.755104	-0.0436398	0.00963038	5.8574e-06	0.012275	0.0351518	0.726939
OSA	Primary biliary cholangitis	rs4559013	G	A	0.55233	-0.037183	0.00835026	8.47122e-06	-0.0296348	0.0320179	0.354669
OSA	Primary biliary cholangitis	rs4987856	T	C	0.049425	-0.103447	0.0196515	1.40896e-07	-0.0469868	0.054784	0.391073
OSA	Primary biliary cholangitis	rs5758238	A	G	0.609092	0.0415431	0.00848998	9.92137e-07	0.0124775	0.0331576	0.706687
OSA	Primary biliary cholangitis	rs679880	A	G	0.744871	0.0469081	0.00957493	9.62991e-07	-0.0265446	0.0405734	0.512961
OSA	Primary biliary cholangitis	rs7014625	G	A	0.611445	-0.0385279	0.008484	5.59237e-06	-0.0462154	0.0325545	0.155715
OSA	Primary biliary cholangitis	rs7644552	A	G	0.168387	0.0487128	0.0109557	8.73444e-06	0.00876151	0.0470614	0.85231
OSA	Primary biliary cholangitis	rs7957506	C	T	0.156467	-0.0603353	0.0115611	1.80067e-07	-0.00230265	0.0492737	0.962727
OSA	Primary biliary cholangitis	rs9829140	C	T	0.0723058	-0.0766654	0.0162975	2.54963e-06	-0.00230265	0.0645486	0.971543
OSA	Primary sclerosing cholangitis	rs10070207	T	G	0.20588	-0.0456961	0.0103055	9.24376e-06	0.00697561	0.038	0.851428
OSA	Primary sclerosing cholangitis	rs10507084	T	C	0.179114	0.0612998	0.0107405	1.14748e-08	0.0285875	0.062	0.630985
OSA	Primary sclerosing cholangitis	rs10749837	C	T	0.546587	-0.0386656	0.00830522	3.23073e-06	0.0246926	0.031	0.431389
OSA	Primary sclerosing cholangitis	rs10811640	T	G	0.478757	0.0381593	0.00827959	4.04923e-06	0.0497421	0.029	0.0846253
OSA	Primary sclerosing cholangitis	rs10917318	T	C	0.173889	-0.0567134	0.0110465	2.83557e-07	0.001998	0.037	0.959765
OSA	Primary sclerosing cholangitis	rs10986730	T	C	0.524315	-0.0535385	0.00827592	9.85296e-11	0.00598207	0.031	0.849293
OSA	Primary sclerosing cholangitis	rs11160335	G	A	0.192642	-0.0473285	0.0105934	7.90523e-06	0.0525924	0.043	0.215463
OSA	Primary sclerosing cholangitis	rs11173186	A	G	0.227182	0.0444852	0.00982177	5.91949e-06	0.00697561	0.039	0.846309
OSA	Primary sclerosing cholangitis	rs115711976	G	A	0.0100687	0.178019	0.0402933	9.95818e-06	-0.10436	0.139	0.422858
OSA	Primary sclerosing cholangitis	rs116528678	A	G	0.00308967	-0.394691	0.0850911	3.51028e-06	0.253867	0.149	0.0673039
OSA	Primary sclerosing cholangitis	rs117228173	C	T	0.0536371	-0.0937725	0.0187441	5.65111e-07	-0.131028	0.103	0.179509
OSA	Primary sclerosing cholangitis	rs11981973	G	A	0.181564	0.0631996	0.0105931	2.42976e-09	-0.0468836	0.04	0.233604
OSA	Primary sclerosing cholangitis	rs11987767	G	A	0.386344	0.0405884	0.00848128	1.70439e-06	-0.0372958	0.036	0.285708
OSA	Primary sclerosing cholangitis	rs1228509	C	A	0.656342	0.0470895	0.00873407	6.98826e-08	0.0401818	0.036	0.261936
OSA	Primary sclerosing cholangitis	rs12485486	G	C	0.34098	0.0405077	0.00870245	3.24379e-06	-0.001998	0.039	0.968333
OSA	Primary sclerosing cholangitis	rs12511115	C	G	0.295671	0.0539721	0.00906817	2.6518e-09	0.0009995	0.03	0.968293
OSA	Primary sclerosing cholangitis	rs13383533	T	C	0.112457	0.0577391	0.0129879	8.7644e-06	0.00399202	0.044	0.9291
OSA	Primary sclerosing cholangitis	rs13420560	T	C	0.0599585	0.084636	0.0169858	6.26868e-07	-0.0695261	0.049	0.145395
OSA	Primary sclerosing cholangitis	rs1359200	G	A	0.479948	-0.0394286	0.00831173	2.09819e-06	0.07139	0.035	0.0368332
OSA	Primary sclerosing cholangitis	rs1412235	C	G	0.376239	0.0381232	0.00851723	7.60512e-06	0.00895974	0.037	0.810387
OSA	Primary sclerosing cholangitis	rs142006783	C	T	0.0388688	0.109451	0.021051	2.00013e-07	0.0168571	0.192	0.924369
OSA	Primary sclerosing cholangitis	rs1436350	C	T	0.881344	0.060366	0.0129797	3.30648e-06	0.00498754	0.042	0.894324
OSA	Primary sclerosing cholangitis	rs147797702	C	T	0.0102674	-0.193952	0.0428352	5.95826e-06	-0.144966	0.137	0.25834
OSA	Primary sclerosing cholangitis	rs1508351	A	G	0.627685	-0.0402031	0.0085404	2.50893e-06	0.0246926	0.031	0.421312
OSA	Primary sclerosing cholangitis	rs1514985	A	G	0.474929	0.0391581	0.0082669	2.17191e-06	0.0119286	0.035	0.733181
OSA	Primary sclerosing cholangitis	rs16837408	T	C	0.228222	-0.0511383	0.00996683	2.88438e-07	-0.0459289	0.05	0.349017
OSA	Primary sclerosing cholangitis	rs16854694	T	C	0.0599743	-0.0933884	0.0178508	1.68041e-07	0.0009995	0.095	0.992999
OSA	Primary sclerosing cholangitis	rs1731248	C	A	0.641285	-0.040822	0.00860694	2.10663e-06	-0.00895974	0.033	0.771346
OSA	Primary sclerosing cholangitis	rs17616971	A	G	0.56482	0.0379459	0.00834892	5.49334e-06	-0.0256677	0.03	0.38315
OSA	Primary sclerosing cholangitis	rs17622152	A	G	0.286895	-0.0426957	0.00923634	3.79001e-06	-0.0256677	0.031	0.391506
OSA	Primary sclerosing cholangitis	rs17751362	A	G	0.296811	0.0421761	0.00900907	2.84762e-06	-0.0497421	0.064	0.426163
OSA	Primary sclerosing cholangitis	rs1885767	G	A	0.594342	-0.0431766	0.00840784	2.81727e-07	-0.00895974	0.031	0.778054
OSA	Primary sclerosing cholangitis	rs1953450	A	C	0.140937	0.0637473	0.0117907	6.42415e-08	-0.0620354	0.045	0.156765
OSA	Primary sclerosing cholangitis	rs1972686	C	A	0.408607	-0.0378373	0.00845992	7.72972e-06	0.0295588	0.037	0.421656
OSA	Primary sclerosing cholangitis	rs2370982	T	C	0.237844	0.0512655	0.00961804	9.81371e-08	0.0353671	0.038	0.344353
OSA	Primary sclerosing cholangitis	rs262637	C	T	0.419561	-0.0372062	0.00840175	9.49405e-06	-0.0158733	0.035	0.637429
OSA	Primary sclerosing cholangitis	rs2745751	A	C	0.573084	0.0416371	0.00841009	7.38898e-07	-0.0430595	0.058	0.446367
OSA	Primary sclerosing cholangitis	rs285897	T	C	0.870051	0.0559833	0.012438	6.7638e-06	-0.0411419	0.045	0.352321
OSA	Primary sclerosing cholangitis	rs4130764	G	T	0.573408	-0.0435464	0.00840619	2.21556e-07	0	0.03	0.990833
OSA	Primary sclerosing cholangitis	rs4132875	T	C	0.624217	0.0438201	0.00856823	3.14984e-07	-0.0825012	0.036	0.0179879
OSA	Primary sclerosing cholangitis	rs4373375	C	G	0.0517076	-0.0930633	0.0190639	1.05202e-06	-0.0544882	0.055	0.311393
OSA	Primary sclerosing cholangitis	rs4399947	G	A	0.271659	0.0413802	0.00924441	7.5969e-06	-0.0217615	0.034	0.519156
OSA	Primary sclerosing cholangitis	rs4416738	G	C	0.419111	-0.0378888	0.00844103	7.16771e-06	-0.00299551	0.03	0.923665
OSA	Primary sclerosing cholangitis	rs4559013	G	A	0.55233	-0.037183	0.00835026	8.47122e-06	0.0430595	0.034	0.201924
OSA	Primary sclerosing cholangitis	rs57187534	C	G	0.160072	0.0515502	0.0111609	3.85926e-06	0.124869	0.04	0.00150176
OSA	Primary sclerosing cholangitis	rs6461205	T	G	0.659534	-0.0394901	0.00870949	5.7837e-06	-0.0778865	0.034	0.0196395
OSA	Primary sclerosing cholangitis	rs6478895	T	C	0.482551	-0.0417011	0.00827405	4.65565e-07	-0.0314987	0.034	0.342908
OSA	Primary sclerosing cholangitis	rs652495	G	A	0.905198	0.0656817	0.0143416	4.65415e-06	0.0168571	0.062	0.782687
OSA	Primary sclerosing cholangitis	rs6791437	G	A	0.40915	-0.0456366	0.00846196	6.9234e-08	-0.001998	0.037	0.956059
OSA	Primary sclerosing cholangitis	rs679880	A	G	0.744871	0.0469081	0.00957493	9.62991e-07	-0.0392207	0.037	0.282088
OSA	Primary sclerosing cholangitis	rs7014625	G	A	0.611445	-0.0385279	0.008484	5.59237e-06	0.0353671	0.035	0.304086
OSA	Primary sclerosing cholangitis	rs72893348	T	C	0.0616216	0.0860657	0.0169236	3.66575e-07	-0.0468836	0.106	0.643708
OSA	Primary sclerosing cholangitis	rs73341346	T	C	0.189737	0.047006	0.0104629	7.0347e-06	-0.0237165	0.037	0.515397
OSA	Primary sclerosing cholangitis	rs745631	G	A	0.420648	0.0402181	0.0083976	1.67416e-06	0.00399202	0.037	0.921577
OSA	Primary sclerosing cholangitis	rs74816811	A	G	0.105499	0.0653464	0.0133066	9.06934e-07	-0.0009995	0.05	0.990695
OSA	Primary sclerosing cholangitis	rs7564231	G	A	0.87946	0.0661736	0.0129975	3.55699e-07	0.0916672	0.045	0.0363371
OSA	Primary sclerosing cholangitis	rs76139557	C	T	0.0458854	0.0881011	0.0193386	5.22083e-06	0.0392207	0.061	0.508876
OSA	Primary sclerosing cholangitis	rs76229479	C	A	0.0987328	-0.0770994	0.0140991	4.54138e-08	0.0639133	0.045	0.149012
OSA	Primary sclerosing cholangitis	rs7644552	A	G	0.168387	0.0487128	0.0109557	8.73444e-06	-0.0449734	0.044	0.289113
OSA	Primary sclerosing cholangitis	rs77970994	C	T	0.0304867	-0.111407	0.0248033	7.06834e-06	0.0478373	0.072	0.491421
OSA	Primary sclerosing cholangitis	rs78189434	G	C	0.101146	0.0697474	0.0135246	2.50835e-07	0.0459289	0.048	0.328609
OSA	Primary sclerosing cholangitis	rs7824549	A	G	0.103278	-0.0691399	0.0137897	5.33433e-07	0.0430595	0.058	0.443168
OSA	Primary sclerosing cholangitis	rs9510262	T	G	0.14571	0.0540936	0.0116421	3.37813e-06	0.0109399	0.046	0.802351
OSA	Primary sclerosing cholangitis	rs9829140	C	T	0.0723058	-0.0766654	0.0162975	2.54963e-06	0.0834216	0.058	0.139729
OSA	Ulcerative colitis	rs10070207	T	G	0.20588	-0.0456961	0.0103055	9.24376e-06	0.000148554	0.00018486	0.42
OSA	Ulcerative colitis	rs10082688	T	C	0.468133	0.0372199	0.00831318	7.56228e-06	8.98395e-06	0.00015215	0.95
OSA	Ulcerative colitis	rs10423928	A	T	0.258227	-0.0475582	0.00950868	5.68693e-07	-0.000132877	0.000189899	0.48
OSA	Ulcerative colitis	rs1073331	G	A	0.612815	-0.0382925	0.008503	6.68715e-06	1.93091e-05	0.000152566	0.9
OSA	Ulcerative colitis	rs10749837	C	T	0.546587	-0.0386656	0.00830522	3.23073e-06	1.16621e-05	0.000154145	0.94
OSA	Ulcerative colitis	rs10811640	T	G	0.478757	0.0381593	0.00827959	4.04923e-06	6.84295e-05	0.000151339	0.649999
OSA	Ulcerative colitis	rs10860297	T	C	0.389871	0.0405413	0.00847456	1.71941e-06	9.89452e-05	0.000158326	0.53
OSA	Ulcerative colitis	rs10917318	T	C	0.173889	-0.0567134	0.0110465	2.83557e-07	-0.000403078	0.000185019	0.0290001
OSA	Ulcerative colitis	rs10986730	T	C	0.524315	-0.0535385	0.00827592	9.85296e-11	4.21174e-05	0.000151968	0.780001
OSA	Ulcerative colitis	rs11024007	T	A	0.133471	0.057399	0.0120316	1.83598e-06	4.35494e-05	0.000188182	0.82
OSA	Ulcerative colitis	rs11031751	C	T	0.209858	0.0499324	0.0101106	7.86778e-07	2.43698e-05	0.000190955	0.9
OSA	Ulcerative colitis	rs11075985	A	C	0.428618	0.0856056	0.00830772	6.735e-25	-3.79756e-05	0.000152304	0.8
OSA	Ulcerative colitis	rs11160335	G	A	0.192642	-0.0473285	0.0105934	7.90523e-06	0.000128459	0.000192716	0.51
OSA	Ulcerative colitis	rs11173186	A	G	0.227182	0.0444852	0.00982177	5.91949e-06	8.24119e-06	0.00019325	0.97
OSA	Ulcerative colitis	rs11727262	A	G	0.60991	-0.0394126	0.00851529	3.68412e-06	6.2919e-05	0.000159192	0.69
OSA	Ulcerative colitis	rs11981973	G	A	0.181564	0.0631996	0.0105931	2.42976e-09	1.98568e-05	0.000201283	0.92
OSA	Ulcerative colitis	rs11987767	G	A	0.386344	0.0405884	0.00848128	1.70439e-06	8.90463e-05	0.000159326	0.58
OSA	Ulcerative colitis	rs1228509	C	A	0.656342	0.0470895	0.00873407	6.98826e-08	5.34724e-05	0.000158204	0.74
OSA	Ulcerative colitis	rs12465802	A	G	0.405082	-0.0459006	0.00851986	7.14513e-08	-0.000224176	0.000167091	0.18
OSA	Ulcerative colitis	rs12485486	G	C	0.34098	0.0405077	0.00870245	3.24379e-06	4.68306e-05	0.000167276	0.780001
OSA	Ulcerative colitis	rs12511115	C	G	0.295671	0.0539721	0.00906817	2.6518e-09	-6.62632e-05	0.000155479	0.67
OSA	Ulcerative colitis	rs12788184	G	A	0.477137	0.0508858	0.00828325	8.08668e-10	0.000520118	0.000151419	0.000589997
OSA	Ulcerative colitis	rs13383533	T	C	0.112457	0.0577391	0.0129879	8.7644e-06	5.81654e-05	0.000209174	0.780001
OSA	Ulcerative colitis	rs1359200	G	A	0.479948	-0.0394286	0.00831173	2.09819e-06	-0.000310902	0.00015158	0.04
OSA	Ulcerative colitis	rs139592	A	G	0.34001	-0.0388622	0.00875377	9.01759e-06	-1.76613e-05	0.000171579	0.92
OSA	Ulcerative colitis	rs1412235	C	G	0.376239	0.0381232	0.00851723	7.60512e-06	-2.43973e-05	0.000160841	0.88
OSA	Ulcerative colitis	rs1436350	C	T	0.881344	0.060366	0.0129797	3.30648e-06	-0.000140333	0.000204384	0.49
OSA	Ulcerative colitis	rs1508351	A	G	0.627685	-0.0402031	0.0085404	2.50893e-06	-0.000113392	0.000153177	0.46
OSA	Ulcerative colitis	rs1514985	A	G	0.474929	0.0391581	0.0082669	2.17191e-06	0.000266047	0.000151374	0.0790005
OSA	Ulcerative colitis	rs16837408	T	C	0.228222	-0.0511383	0.00996683	2.88438e-07	0.000424342	0.00020776	0.0409996
OSA	Ulcerative colitis	rs1731248	C	A	0.641285	-0.040822	0.00860694	2.10663e-06	-0.000130949	0.000172453	0.450001
OSA	Ulcerative colitis	rs17616971	A	G	0.56482	0.0379459	0.00834892	5.49334e-06	3.79873e-05	0.000150451	0.8
OSA	Ulcerative colitis	rs17622152	A	G	0.286895	-0.0426957	0.00923634	3.79001e-06	-0.000185243	0.000159798	0.25
OSA	Ulcerative colitis	rs17751362	A	G	0.296811	0.0421761	0.00900907	2.84762e-06	3.24416e-05	0.0001649	0.84
OSA	Ulcerative colitis	rs1885767	G	A	0.594342	-0.0431766	0.00840784	2.81727e-07	7.71794e-05	0.000154473	0.62
OSA	Ulcerative colitis	rs1972686	C	A	0.408607	-0.0378373	0.00845992	7.72972e-06	-0.000169174	0.000161556	0.3
OSA	Ulcerative colitis	rs2370982	T	C	0.237844	0.0512655	0.00961804	9.81371e-08	0.000212477	0.000184779	0.25
OSA	Ulcerative colitis	rs262637	C	T	0.419561	-0.0372062	0.00840175	9.49405e-06	2.2478e-06	0.000150359	0.99
OSA	Ulcerative colitis	rs2745751	A	C	0.573084	0.0416371	0.00841009	7.38898e-07	-2.77447e-05	0.000153448	0.86
OSA	Ulcerative colitis	rs285897	T	C	0.870051	0.0559833	0.012438	6.7638e-06	-1.04335e-05	0.000196022	0.96
OSA	Ulcerative colitis	rs2904804	T	G	0.755104	-0.0436398	0.00963038	5.8574e-06	-0.000139049	0.000152686	0.36
OSA	Ulcerative colitis	rs3733344	G	T	0.477175	-0.0412808	0.00831306	6.84266e-07	0.00025371	0.000151608	0.0940005
OSA	Ulcerative colitis	rs4130764	G	T	0.573408	-0.0435464	0.00840619	2.21556e-07	-2.77883e-05	0.000156644	0.86
OSA	Ulcerative colitis	rs4132875	T	C	0.624217	0.0438201	0.00856823	3.14984e-07	0.000177489	0.000155402	0.25
OSA	Ulcerative colitis	rs4399947	G	A	0.271659	0.0413802	0.00924441	7.5969e-06	-9.18214e-05	0.000173378	0.6
OSA	Ulcerative colitis	rs4559013	G	A	0.55233	-0.037183	0.00835026	8.47122e-06	-9.72413e-05	0.000151628	0.52
OSA	Ulcerative colitis	rs4661211	C	G	0.26428	0.0431107	0.00932962	3.82186e-06	0.000128355	0.000167526	0.44
OSA	Ulcerative colitis	rs57187534	C	G	0.160072	0.0515502	0.0111609	3.85926e-06	1.68421e-05	0.000205066	0.93
OSA	Ulcerative colitis	rs5758238	A	G	0.609092	0.0415431	0.00848998	9.92137e-07	-0.000105156	0.000155889	0.5
OSA	Ulcerative colitis	rs58644697	A	G	0.230336	-0.0470552	0.00993571	2.18012e-06	-0.000267159	0.000184788	0.15
OSA	Ulcerative colitis	rs60700772	C	T	0.221264	0.053051	0.00994095	9.4699e-08	-3.0825e-05	0.000183062	0.87
OSA	Ulcerative colitis	rs61873510	T	G	0.300779	0.0479469	0.00904282	1.14411e-07	-1.50269e-05	0.000164274	0.93
OSA	Ulcerative colitis	rs6461205	T	G	0.659534	-0.0394901	0.00870949	5.7837e-06	-0.000245494	0.000162939	0.13
OSA	Ulcerative colitis	rs6478895	T	C	0.482551	-0.0417011	0.00827405	4.65565e-07	3.04272e-05	0.000151067	0.84
OSA	Ulcerative colitis	rs6791437	G	A	0.40915	-0.0456366	0.00846196	6.9234e-08	-0.000352372	0.000177245	0.0470002
OSA	Ulcerative colitis	rs679880	A	G	0.744871	0.0469081	0.00957493	9.62991e-07	-0.000296747	0.000190765	0.12
OSA	Ulcerative colitis	rs6799517	A	C	0.228552	0.0497508	0.0098197	4.05351e-07	4.73702e-05	0.000173204	0.780001
OSA	Ulcerative colitis	rs7014625	G	A	0.611445	-0.0385279	0.008484	5.59237e-06	0.000193347	0.000152605	0.21
OSA	Ulcerative colitis	rs73341346	T	C	0.189737	0.047006	0.0104629	7.0347e-06	0.000119376	0.000186204	0.52
OSA	Ulcerative colitis	rs742760	T	A	0.163013	-0.0638305	0.0113047	1.63873e-08	8.76399e-05	0.000193987	0.649999
OSA	Ulcerative colitis	rs745631	G	A	0.420648	0.0402181	0.0083976	1.67416e-06	0.000175212	0.000187987	0.35
OSA	Ulcerative colitis	rs8025493	A	G	0.560269	-0.040887	0.0083331	9.26794e-07	-0.000224204	0.000152831	0.14
OSA	Ulcerative colitis	rs9551988	T	C	0.0764815	0.0854277	0.0152766	2.24388e-08	5.16802e-05	0.000213929	0.81
OSA	Ulcerative colitis	rs985049	C	A	0.256335	-0.051641	0.00956015	6.60147e-08	0.000272763	0.000209499	0.19
Calculus of gallbladder	OSA	rs10124733	A	G	0.219701	0.00103306	0.000230718	7.5e-06	0.0050702	0.00917098	0.580365
Calculus of gallbladder	OSA	rs10426201	A	G	0.833919	0.00159753	0.000256049	4.4e-10	-0.018058	0.0108619	0.0964095
Calculus of gallbladder	OSA	rs10986062	C	T	0.096745	0.00149259	0.000332999	7.4e-06	-0.00162453	0.0145986	0.911394
Calculus of gallbladder	OSA	rs11239595	T	G	0.194489	0.00122359	0.000244677	5.7e-07	0.00639004	0.0103448	0.536771
Calculus of gallbladder	OSA	rs11750296	A	G	0.16732	0.00116608	0.000255332	4.9e-06	0.0202346	0.0111167	0.068729
Calculus of gallbladder	OSA	rs12127789	T	G	0.120453	0.00131408	0.000293709	7.7e-06	-0.00275838	0.0130031	0.832004
Calculus of gallbladder	OSA	rs2290846	A	G	0.286425	0.00139004	0.000210794	4.3e-11	-0.0215489	0.00994937	0.0303222
Calculus of gallbladder	OSA	rs34380919	T	C	0.090853	0.00154354	0.000345633	8e-06	0.0158472	0.0141377	0.262323
Calculus of gallbladder	OSA	rs4299376	T	G	0.676773	0.00272688	0.000203855	8.3e-41	-0.019474	0.010085	0.053486
Calculus of gallbladder	OSA	rs56167438	G	A	0.415448	-0.000986153	0.000193559	3.5e-07	-0.0185316	0.00833644	0.0262186
Calculus of gallbladder	OSA	rs62191860	T	C	0.109608	0.00146347	0.000306092	1.7e-06	-0.00245608	0.0158908	0.877168
Calculus of gallbladder	OSA	rs6709904	G	A	0.112618	0.00381734	0.000302014	1.3e-36	-0.00171248	0.0137048	0.900559
Calculus of gallbladder	OSA	rs695091	T	C	0.709732	-0.000945517	0.000210428	7e-06	0.00998162	0.00856789	0.244018
Calculus of gallbladder	OSA	rs7018333	G	A	0.671557	-0.00101307	0.000203619	6.5e-07	0.0112254	0.00854482	0.188944
Calculus of gallbladder	OSA	rs7979473	G	A	0.612883	0.0010745	0.000197274	5.1e-08	-0.0126216	0.00842498	0.134104
Calculus of gallbladder	OSA	rs8111874	A	G	0.463963	0.00112738	0.000193823	6e-09	0.00621353	0.00876265	0.478267
Celiac disease	OSA	rs1018326	C	T		0.151862	0.0258608	3.78199e-09	0.00701575	0.00827177	0.396351
Celiac disease	OSA	rs1051533	A	C		0.155293	0.0338306	4.25902e-06	0.0122955	0.010558	0.244193
Celiac disease	OSA	rs10806425	A	C		0.116004	0.0261115	9.45998e-06	-0.00494972	0.00933631	0.596002
Celiac disease	OSA	rs10908921	G	A		0.149282	0.0318331	2.28202e-06	0.000216141	0.00884651	0.980508
Celiac disease	OSA	rs10936599	T	C		0.14842	0.0290101	2.99302e-07	0.0104555	0.00928041	0.259901
Celiac disease	OSA	rs11221335	C	T		0.217528	0.0330219	4.15528e-11	-0.0166099	0.00974718	0.088367
Celiac disease	OSA	rs11712165	G	T		0.1441	0.0286934	5.40095e-07	0.00321147	0.00839154	0.70194
Celiac disease	OSA	rs11763166	A	G		-0.138892	0.0283986	1.046e-06	0.00514426	0.00844613	0.54248
Celiac disease	OSA	rs12122754	T	C		-0.176379	0.0386715	4.93606e-06	-0.00679952	0.0105565	0.519507
Celiac disease	OSA	rs1250552	G	A		-0.139262	0.0257062	5.80497e-08	0.0136298	0.00836706	0.103316
Celiac disease	OSA	rs13003464	G	A		0.1415	0.0261077	4.92198e-08	0.000810545	0.00855216	0.924492
Celiac disease	OSA	rs13081814	G	A		0.191446	0.0410136	2.79299e-06	0.0107175	0.0121526	0.377827
Celiac disease	OSA	rs13098911	T	C		0.278389	0.0418569	2.52813e-11	0.00813722	0.0116951	0.486565
Celiac disease	OSA	rs13151961	G	A		-0.323931	0.0377404	6.30667e-18	0.0199421	0.0130397	0.126183
Celiac disease	OSA	rs13314993	T	G		-0.128393	0.0284863	6.86894e-06	0.00953356	0.00846539	0.260089
Celiac disease	OSA	rs1354329	A	G		0.135405	0.0273944	8.71505e-07	0.0111061	0.00860214	0.196676
Celiac disease	OSA	rs1394466	G	A		-0.120446	0.0255428	2.47503e-06	0.0195816	0.00838108	0.0194706
Celiac disease	OSA	rs1535253	C	T		0.141909	0.0299427	2.10698e-06	0.0194164	0.00840812	0.02093
Celiac disease	OSA	rs1667515	A	G		0.119347	0.0268322	8.71204e-06	-0.0124227	0.00899506	0.167262
Celiac disease	OSA	rs16932710	G	A		-0.160051	0.0352083	5.06804e-06	-0.0111169	0.010271	0.279094
Celiac disease	OSA	rs17021444	C	T		-0.185366	0.0404897	4.62903e-06	0.011326	0.0105893	0.284814
Celiac disease	OSA	rs1738074	C	T		-0.142367	0.0256645	3.14398e-08	-0.016632	0.00838826	0.0473936
Celiac disease	OSA	rs17810546	G	A		0.323532	0.037444	4.56352e-18	0.0360369	0.0137567	0.00880359
Celiac disease	OSA	rs1893217	G	A		0.167208	0.0334296	5.52103e-07	0.0101628	0.0113057	0.368703
Celiac disease	OSA	rs2298428	T	C		0.161268	0.0314536	2.49e-07	-0.0149504	0.009172	0.103102
Celiac disease	OSA	rs2327935	G	A		0.138802	0.0273627	3.95603e-07	-0.00298729	0.00856645	0.727299
Celiac disease	OSA	rs2815401	T	C		-0.178146	0.0398842	7.51e-06	-0.0192556	0.0170453	0.258616
Celiac disease	OSA	rs2816316	A	C		0.254376	0.0360247	1.4481e-12	-0.0236519	0.0116667	0.0426324
Celiac disease	OSA	rs2825725	A	G		-0.234963	0.0485842	1.30101e-06	0.0395123	0.0151653	0.00917529
Celiac disease	OSA	rs3748816	G	A		-0.136393	0.0271212	4.92595e-07	0.00134648	0.00858166	0.875322
Celiac disease	OSA	rs4675374	C	T		-0.164667	0.0307098	8.80096e-08	0.0195228	0.0107098	0.0683203
Celiac disease	OSA	rs501344	A	G		-0.123751	0.0267803	3.81997e-06	0.00171214	0.00891958	0.847779
Celiac disease	OSA	rs653178	T	C		-0.192272	0.0256791	6.02837e-14	-0.00955593	0.00839515	0.255009
Celiac disease	OSA	rs6960995	T	C		-0.136278	0.028473	1.47798e-06	0.00393461	0.00829686	0.635337
Celiac disease	OSA	rs7168440	T	C		0.174949	0.0394929	8.8589e-06	-0.00648514	0.0111742	0.561668
Celiac disease	OSA	rs8025412	T	C		-0.123102	0.0265925	3.913e-06	0.00418407	0.00833926	0.615857
Celiac disease	OSA	rs802734	G	A		0.131905	0.0272546	1.36101e-06	0.00165572	0.00911465	0.855854
Celiac disease	OSA	rs864537	G	A		-0.141218	0.0265184	1.00501e-07	-0.00107595	0.00909165	0.905794
Celiac disease	OSA	rs872071	G	A		-0.116983	0.0255961	4.82403e-06	0.019947	0.00827064	0.0158749
Celiac disease	OSA	rs917997	C	T		-0.231905	0.029713	5.9731e-15	0.0124465	0.010513	0.236447
Celiac disease	OSA	rs944141	T	C		0.132781	0.0296783	6.19798e-06	0.00743294	0.00965909	0.44158
Celiac disease	OSA	rs9792269	G	A		-0.137195	0.0307329	8.13692e-06	0.0145905	0.0110089	0.185059
Celiac disease	OSA	rs9851967	T	C		-0.255538	0.0261729	1.46285e-22	-0.0141327	0.0084438	0.0941825
Chronic gastritis	OSA	rs114309273	A	G	0.00971736	0.00400033	0.000876421	5.01106e-06	-0.0667886	0.0613407	0.276235
Chronic gastritis	OSA	rs114477308	A	G	0.00967787	0.00422048	0.000895518	2.44321e-06	0.00743949	0.0462894	0.872316
Chronic gastritis	OSA	rs11639660	C	T	0.402398	-0.000758441	0.000169496	7.65473e-06	-0.0103085	0.00872061	0.23717
Chronic gastritis	OSA	rs1194867	T	C	0.0129653	0.00324654	0.000729813	8.65127e-06	0.0426858	0.0294085	0.146646
Chronic gastritis	OSA	rs12425015	A	G	0.432295	0.0008424	0.000166993	4.54915e-07	0.00542289	0.00832183	0.514629
Chronic gastritis	OSA	rs12530525	T	C	0.0276863	0.00236538	0.000512017	3.84362e-06	-0.0408637	0.0192306	0.0335923
Chronic gastritis	OSA	rs13437888	A	G	0.0300644	0.00219723	0.000488207	6.77813e-06	-0.019423	0.0184713	0.293018
Chronic gastritis	OSA	rs145001848	A	G	0.0186848	0.00277544	0.000618323	7.16985e-06	-0.0109044	0.0236023	0.644076
Chronic gastritis	OSA	rs184669365	C	A	0.0108878	0.0038097	0.000832482	4.73391e-06	-0.0313291	0.0540453	0.562129
Chronic gastritis	OSA	rs2118478	G	T	0.213976	-0.00094399	0.000204936	4.10119e-06	0.00236308	0.00985989	0.810589
Chronic gastritis	OSA	rs2478431	A	G	0.86953	-0.00110248	0.000244995	6.7972e-06	0.00207504	0.0138264	0.880703
Chronic gastritis	OSA	rs2964059	T	G	0.702083	0.000828377	0.000182403	5.58843e-06	0.00191335	0.00895299	0.830772
Chronic gastritis	OSA	rs55872807	A	G	0.146568	0.00106794	0.000233697	4.88472e-06	-0.0113752	0.0104685	0.277206
Chronic gastritis	OSA	rs6590742	G	A	0.660148	0.000841759	0.000175188	1.54899e-06	-0.00352273	0.0091411	0.699961
Chronic gastritis	OSA	rs72999706	T	C	0.0184042	0.00273302	0.000613645	8.44131e-06	0.00628279	0.0285357	0.825736
Chronic gastritis	OSA	rs7378943	T	G	0.914948	-0.00137171	0.000299907	4.79137e-06	-0.0268485	0.0177629	0.130663
Chronic gastritis	OSA	rs75763941	G	A	0.0164039	0.00302533	0.000650961	3.3614e-06	-0.0284261	0.0158036	0.0720643
Chronic gastritis	OSA	rs77954492	T	C	0.0233196	0.00246289	0.00055057	7.70282e-06	-0.0138372	0.0219303	0.528065
Chronic gastritis	OSA	rs79189595	G	A	0.0516786	0.00167533	0.000373315	7.20112e-06	0.0468845	0.0248457	0.0591562
Chronic gastritis	OSA	rs9680035	G	A	0.591094	0.000757018	0.000169379	7.8473e-06	0.0106046	0.0083762	0.205497
Chronic gastritis	OSA	rs9962698	C	T	0.668686	-0.000823664	0.000177029	3.27725e-06	0.00935735	0.00842049	0.266456
Cirrhosis	OSA	rs10774848	C	T	0.267732	0.163066	0.0349243	3.02496e-06	-0.00259207	0.00913426	0.776583
Cirrhosis	OSA	rs11568681	T	G	0.0134615	0.711635	0.147264	1.34924e-06	0.0447666	0.0577359	0.438122
Cirrhosis	OSA	rs11841954	G	A	0.33365	0.157326	0.0342735	4.42609e-06	0.0148111	0.0115317	0.199008
Cirrhosis	OSA	rs12484700	G	A	0.45445	0.219008	0.0307435	1.05051e-12	-0.0143101	0.0103795	0.167991
Cirrhosis	OSA	rs1265091	T	C	0.112199	0.218861	0.0482464	5.72414e-06	-0.00475265	0.0124188	0.701943
Cirrhosis	OSA	rs3129943	G	A	0.364108	0.220089	0.0316643	3.63496e-12	0.00975485	0.00928304	0.293339
Cirrhosis	OSA	rs6006610	G	A	0.501655	-0.161036	0.0311245	2.29203e-07	0.00571253	0.0085928	0.506177
Cirrhosis	OSA	rs7117993	A	G	0.153774	0.209189	0.0439503	1.93905e-06	-0.00555554	0.00913081	0.542896
Cirrhosis	OSA	rs8107030	G	A	0.100736	0.266482	0.0536628	6.83959e-07	0.00510548	0.0116467	0.661124
Colorectal cancer	OSA	rs1078643	A	G	0.756823	0.00156048	0.000325848	1.7e-06	-0.000166913	0.010209	0.986955
Colorectal cancer	OSA	rs112063920	T	C	0.01492	0.00558303	0.00123374	5.99998e-06	0.0376446	0.0167356	0.0244889
Colorectal cancer	OSA	rs114717436	G	A	0.010823	0.00795214	0.00139467	1.2e-08	0.266141	0.118795	0.0250697
Colorectal cancer	OSA	rs11548454	A	G	0.020188	0.0045246	0.000998596	5.89997e-06	0.0112566	0.0415152	0.78628
Colorectal cancer	OSA	rs116113599	A	G	0.027842	-0.00434449	0.000919804	2.30001e-06	-0.0425977	0.0280694	0.129119
Colorectal cancer	OSA	rs11673650	T	C	0.04707	0.00293035	0.000659485	8.9e-06	-0.0180152	0.0219689	0.412198
Colorectal cancer	OSA	rs117014586	T	C	0.008275	0.00750852	0.00161475	3.29997e-06	-0.127594	0.191492	0.505209
Colorectal cancer	OSA	rs12135286	T	C	0.193449	0.00203311	0.000354166	9.40005e-09	-0.000437328	0.00964403	0.963831
Colorectal cancer	OSA	rs12488768	T	C	0.575918	0.00135273	0.000283315	1.79999e-06	-0.00805189	0.00850799	0.343949
Colorectal cancer	OSA	rs12579000	T	C	0.55434	0.00126421	0.000281243	7.00003e-06	-0.00287076	0.0084934	0.735363
Colorectal cancer	OSA	rs12898159	T	C	0.402804	0.00132756	0.000285242	3.29997e-06	0.00286614	0.00864765	0.740316
Colorectal cancer	OSA	rs140544999	A	G	0.032084	0.00378033	0.000819956	4e-06	0.00944683	0.0180622	0.600963
Colorectal cancer	OSA	rs142642563	C	T	0.017964	-0.00489938	0.00108707	6.59994e-06	0.00775264	0.0241433	0.748128
Colorectal cancer	OSA	rs143058554	C	A	0.015142	0.00574616	0.00116958	8.99995e-07	-0.00798464	0.0360984	0.824944
Colorectal cancer	OSA	rs16892766	C	A	0.079541	0.00305526	0.000516081	3.2e-09	-0.00642761	0.0126763	0.612115
Colorectal cancer	OSA	rs1741640	C	T	0.755944	0.0016853	0.000327831	2.69998e-07	-0.000315399	0.0110628	0.977255
Colorectal cancer	OSA	rs1947237	C	T	0.331349	0.00152417	0.000299172	3.50002e-07	-0.00177795	0.00858402	0.835914
Colorectal cancer	OSA	rs2735940	G	A	0.490304	0.00143794	0.000280776	2.99999e-07	0.00751765	0.008281	0.363974
Colorectal cancer	OSA	rs28798069	G	A	0.50561	-0.00127307	0.000280625	5.69994e-06	0.00518377	0.0083024	0.532385
Colorectal cancer	OSA	rs3087967	C	T	0.69919	-0.00207534	0.000305631	1.10002e-11	0.00348662	0.00974802	0.720586
Colorectal cancer	OSA	rs3731861	C	T	0.378262	-0.00128484	0.000288793	8.60003e-06	-0.00916956	0.00931182	0.32476
Colorectal cancer	OSA	rs4600332	G	A	0.634351	0.00154139	0.000290444	1.09999e-07	0.000330163	0.00881651	0.970127
Colorectal cancer	OSA	rs4939827	C	T	0.478013	-0.00235666	0.000279728	3.59998e-17	0.00295305	0.00827733	0.721269
Colorectal cancer	OSA	rs4944940	A	G	0.041808	-0.00317754	0.000699568	5.60003e-06	0.0094149	0.0203447	0.643529
Colorectal cancer	OSA	rs6066825	G	A	0.366086	-0.00166639	0.000291721	1.09999e-08	0.00470866	0.00932337	0.613532
Colorectal cancer	OSA	rs6091117	C	T	0.610692	-0.00128192	0.000286351	7.59994e-06	0.00178748	0.00856818	0.834746
Colorectal cancer	OSA	rs6805111	A	G	0.168976	0.00174157	0.000372906	2.99999e-06	0.00115834	0.00999849	0.90777
Colorectal cancer	OSA	rs6939861	A	G	0.26195	-0.00144841	0.000321961	6.80002e-06	-0.0224875	0.00947878	0.0176726
Colorectal cancer	OSA	rs6983267	T	G	0.482388	-0.0026797	0.00027963	9.3994e-22	-0.000735914	0.00827555	0.929141
Colorectal cancer	OSA	rs72746180	C	A	0.298345	0.00170489	0.000305954	2.5e-08	0.000101865	0.00994572	0.991828
Colorectal cancer	OSA	rs72826124	A	G	0.068344	0.00270728	0.000556337	1.09999e-06	0.00145498	0.0177258	0.934581
Colorectal cancer	OSA	rs73039431	G	A	0.047268	-0.00322604	0.000661668	1.09999e-06	0.00422855	0.0161179	0.793051
Colorectal cancer	OSA	rs75600034	G	A	0.087177	0.00220275	0.00049648	9.09997e-06	-0.00141959	0.0140055	0.919265
Colorectal cancer	OSA	rs75954926	G	A	0.655062	0.0015774	0.000296646	1.09999e-07	-0.00507092	0.00858845	0.554899
Colorectal cancer	OSA	rs76729464	A	G	0.071014	0.00259808	0.000548336	2.19999e-06	0.021376	0.0176604	0.22613
Colorectal cancer	OSA	rs77930024	T	C	0.011996	0.00625564	0.00138384	6.19998e-06	-0.132561	0.0933833	0.155741
Colorectal cancer	OSA	rs7950728	C	T	0.299452	-0.00144612	0.000306617	2.39999e-06	0.00255765	0.0100955	0.800002
Crohns disease	OSA	rs10761659	G	A	0.540571	0.000511152	0.00011375	7.00438e-06	-0.0132637	0.00827734	0.109065
Crohns disease	OSA	rs112047816	G	A	0.00921563	0.00322528	0.000627038	2.69563e-07	-0.06078	0.0427232	0.154839
Crohns disease	OSA	rs11465802	C	A	0.302157	0.000801605	0.000123644	8.9929e-11	-0.00533819	0.00946555	0.572782
Crohns disease	OSA	rs115180119	T	C	0.0265896	0.00160346	0.000352265	5.31937e-06	-0.0320567	0.0218788	0.142868
Crohns disease	OSA	rs117016986	T	C	0.0046738	0.00371647	0.000833644	8.27161e-06	0.0495428	0.0361627	0.170687
Crohns disease	OSA	rs117778081	A	G	0.0301884	0.00152003	0.00034079	8.18616e-06	0.0138215	0.0263981	0.600572
Crohns disease	OSA	rs12464184	A	G	0.0807671	-0.00098142	0.00021004	2.97625e-06	0.00906187	0.0169524	0.592962
Crohns disease	OSA	rs12827877	T	C	0.00759492	0.0032223	0.000664735	1.25081e-06	-0.0401586	0.0340573	0.238338
Crohns disease	OSA	rs13073724	A	C	0.0396947	0.0015215	0.000301284	4.41916e-07	-0.0317004	0.0257424	0.218156
Crohns disease	OSA	rs135346	G	A	0.973155	-0.00160906	0.00035618	6.25835e-06	-0.0216877	0.0300149	0.469948
Crohns disease	OSA	rs138058590	C	T	0.0113093	0.00254929	0.000548187	3.31398e-06	0.0532838	0.054341	0.326817
Crohns disease	OSA	rs138744369	A	G	0.0120226	0.00257213	0.000538675	1.79862e-06	-0.0995279	0.0627547	0.112743
Crohns disease	OSA	rs142509655	G	A	0.0130739	0.00255239	0.000535848	1.90559e-06	0.0515201	0.0648001	0.426578
Crohns disease	OSA	rs144717024	A	C	0.0280162	0.00320494	0.000396501	6.33724e-16	-0.0780572	0.0680143	0.251109
Crohns disease	OSA	rs145633978	A	G	0.0215318	0.00176755	0.00039869	9.27833e-06	-0.023435	0.0352224	0.50583
Crohns disease	OSA	rs145665517	A	G	0.0075534	0.00292732	0.000657658	8.54476e-06	-0.0236467	0.0336686	0.482469
Crohns disease	OSA	rs149478368	T	C	0.00818359	0.00303599	0.000644063	2.43237e-06	-0.0214427	0.0189898	0.258828
Crohns disease	OSA	rs1570843	T	C	0.779648	-0.000606244	0.000137078	9.75439e-06	-0.0100681	0.0115311	0.382594
Crohns disease	OSA	rs16825915	C	T	0.0242157	0.00173665	0.000369702	2.63536e-06	0.010798	0.0265191	0.683879
Crohns disease	OSA	rs17049323	A	G	0.0415689	0.00125613	0.000283885	9.65606e-06	0.023409	0.0362673	0.51863
Crohns disease	OSA	rs2507978	A	G	0.559987	-0.000527047	0.000114172	3.90904e-06	-0.0137076	0.00841171	0.103188
Crohns disease	OSA	rs347548	T	G	0.949946	-0.00122375	0.000261623	2.90442e-06	-0.018937	0.0178771	0.289469
Crohns disease	OSA	rs41360745	G	A	0.00403323	0.00433161	0.000930701	3.25462e-06	-0.0172678	0.0416862	0.678703
Crohns disease	OSA	rs4778021	C	T	0.0269872	0.00195929	0.000371952	1.38302e-07	0.0021839	0.0249725	0.930312
Crohns disease	OSA	rs4887230	T	C	0.263365	0.000588271	0.000129669	5.71531e-06	0.0123168	0.0105657	0.243724
Crohns disease	OSA	rs553366551	G	A	0.00517499	0.00368925	0.000808279	5.01268e-06	-0.0360393	0.0557884	0.518279
Crohns disease	OSA	rs59036344	T	C	0.00115659	0.00914161	0.00178432	3.00393e-07	0.261177	0.291479	0.370231
Crohns disease	OSA	rs60672869	C	T	0.0019054	0.00643848	0.00131175	9.19073e-07	0.0132622	0.0194764	0.49591
Crohns disease	OSA	rs62053093	C	T	0.283726	-0.000579141	0.000125881	4.21211e-06	0.0202367	0.00907339	0.0257247
Crohns disease	OSA	rs62131887	T	C	0.279356	-0.000597836	0.000126968	2.49597e-06	0.00169964	0.00944171	0.857141
Crohns disease	OSA	rs6751551	T	G	0.130131	0.000781555	0.000172665	6.00123e-06	-0.00510153	0.0116567	0.661642
Crohns disease	OSA	rs72699422	A	G	0.0105991	0.00257792	0.000564862	5.02528e-06	0.00488467	0.0268028	0.855391
Crohns disease	OSA	rs72727816	G	A	0.112573	-0.000824262	0.000186585	9.98275e-06	-0.0226283	0.0138906	0.103305
Crohns disease	OSA	rs72815072	C	T	0.0184728	0.00241217	0.000444291	5.66304e-08	-0.0163519	0.043591	0.707569
Crohns disease	OSA	rs73111298	A	G	0.0582373	0.00110024	0.000247307	8.63456e-06	0.00044684	0.0174569	0.979579
Crohns disease	OSA	rs74747519	C	T	0.0138716	0.00232308	0.00052557	9.86734e-06	-0.031657	0.024515	0.196589
Crohns disease	OSA	rs75307343	G	A	0.0198147	0.00194656	0.000436043	8.04155e-06	-0.0290386	0.0347692	0.403615
Crohns disease	OSA	rs76592697	G	A	0.0125979	0.00240428	0.000514901	3.0219e-06	-0.0600748	0.0551932	0.276399
Crohns disease	OSA	rs79180482	T	G	0.0195018	0.00183167	0.000410068	7.9442e-06	0.0230819	0.0519921	0.657078
Crohns disease	OSA	rs79233736	T	C	0.129846	0.000761734	0.000169707	7.17414e-06	-0.0122409	0.0128165	0.339532
Crohns disease	OSA	rs79328789	C	A	0.0396413	0.0013106	0.000293727	8.12288e-06	0.0395762	0.0326991	0.226158
Crohns disease	OSA	rs79965567	T	C	0.0143639	0.00228897	0.000475774	1.50207e-06	-0.0147998	0.0569053	0.794804
Crohns disease	OSA	rs80240880	G	A	0.0279256	0.0015339	0.000344751	8.61866e-06	0.0131062	0.0175293	0.454659
Crohns disease	OSA	rs9392975	C	T	0.266992	0.000617739	0.000128446	1.51499e-06	0.00314247	0.0107116	0.769238
Diverticular disease	OSA	rs10520389	A	G	0.094035	-0.00217657	0.000477577	5.19996e-06	-0.00137571	0.0173236	0.936705
Diverticular disease	OSA	rs10743921	C	T	0.912923	-0.00225136	0.000497154	5.89997e-06	-0.0211865	0.0168052	0.207414
Diverticular disease	OSA	rs10813011	T	C	0.217687	0.001538	0.000339167	5.80003e-06	0.00653191	0.00986173	0.507748
Diverticular disease	OSA	rs113742050	T	C	0.089795	0.00229636	0.000503188	5e-06	0.00655061	0.0308601	0.831898
Diverticular disease	OSA	rs12908421	G	T	0.505869	0.00141139	0.000278461	4e-07	0.019568	0.00826061	0.0178443
Diverticular disease	OSA	rs12942267	T	C	0.640033	0.00129135	0.000290062	8.50002e-06	0.021237	0.00830836	0.0105852
Diverticular disease	OSA	rs13051496	T	C	0.227133	0.00168204	0.000332018	4.09996e-07	0.0116359	0.0101195	0.250203
Diverticular disease	OSA	rs1569414	G	T	0.261194	-0.00141396	0.000315163	7.19996e-06	0.0168655	0.00969682	0.0819842
Diverticular disease	OSA	rs1882017	A	G	0.465434	-0.00134167	0.000279107	1.5e-06	0.00391553	0.00837431	0.640097
Diverticular disease	OSA	rs2646118	T	C	0.456971	-0.00145337	0.000279936	2.1e-07	0.0101645	0.00828642	0.219954
Diverticular disease	OSA	rs2673409	A	G	0.480277	0.00130506	0.000279538	2.99999e-06	-0.0118815	0.00837292	0.155887
Diverticular disease	OSA	rs276960	T	C	0.882563	0.0020207	0.000432657	2.99999e-06	-0.00405753	0.0159899	0.799685
Diverticular disease	OSA	rs2831712	T	C	0.052365	-0.00291672	0.000627437	3.29997e-06	-0.0181797	0.0131374	0.166415
Diverticular disease	OSA	rs2892371	T	G	0.470066	-0.00138222	0.000287403	1.5e-06	0.000237754	0.00837222	0.977345
Diverticular disease	OSA	rs2910770	T	C	0.605592	-0.00150642	0.000284922	1.2e-07	-0.0110482	0.00829515	0.182897
Diverticular disease	OSA	rs293983	T	C	0.321224	0.00137679	0.00029873	4.09996e-06	-0.00619777	0.00885611	0.484034
Diverticular disease	OSA	rs34123790	T	C	0.286146	0.00139343	0.000307551	5.89997e-06	0.00452518	0.00889145	0.610797
Diverticular disease	OSA	rs3734446	G	A	0.602278	0.00129385	0.00028372	5.1e-06	-0.00109544	0.00843824	0.89671
Diverticular disease	OSA	rs4585380	A	G	0.263191	0.00160251	0.000315489	3.79997e-07	-0.0169753	0.0108304	0.117027
Diverticular disease	OSA	rs4920225	A	G	0.122891	0.00225421	0.000427402	1.29999e-07	0.00147446	0.0106566	0.889955
Diverticular disease	OSA	rs56302411	A	G	0.140464	0.00184434	0.00040505	5.30005e-06	0.0401776	0.0127082	0.00156935
Diverticular disease	OSA	rs62052774	C	T	0.196244	-0.0016992	0.000352636	1.40001e-06	0.000924438	0.010242	0.928081
Diverticular disease	OSA	rs62342632	T	C	0.059793	0.00266991	0.000586585	5.30005e-06	0.0203749	0.0246616	0.408701
Diverticular disease	OSA	rs7082952	T	C	0.535895	-0.00199119	0.000279178	9.8992e-13	-0.00731519	0.0084125	0.38454
Diverticular disease	OSA	rs72909833	G	A	0.15458	-0.0018566	0.000398975	3.29997e-06	0.0258854	0.011464	0.0239464
Diverticular disease	OSA	rs7609897	T	G	0.212995	-0.00236542	0.000355694	2.90001e-11	0.0202565	0.00969856	0.0367426
Diverticular disease	OSA	rs76114856	T	G	0.070005	0.00247119	0.000545058	5.80003e-06	0.0165509	0.0193196	0.391617
Diverticular disease	OSA	rs7633618	T	C	0.604433	0.00130325	0.000285141	4.90004e-06	0.0175864	0.00841828	0.0367012
Diverticular disease	OSA	rs79553110	G	A	0.04642	0.00313892	0.000692754	5.89997e-06	-0.0241226	0.0199479	0.226555
Diverticular disease	OSA	rs9309272	T	G	0.133294	0.00195692	0.000409769	1.79999e-06	-0.00223446	0.0160799	0.889482
Diverticular disease	OSA	rs962369	C	T	0.305138	-0.00155479	0.000301752	2.59998e-07	0.0239334	0.00876102	0.00629883
Gastric cancer	OSA	rs13197513	C	T	0.0494384	-0.184103	0.0405066	5.49338e-06	-0.00609768	0.0129323	0.637278
Gastric cancer	OSA	rs2013486	T	C	0.326536	-0.0987824	0.0199434	7.30247e-07	-0.00893764	0.00953758	0.348709
Gastric cancer	OSA	rs2523653	G	A	0.800728	0.125161	0.0234701	9.67208e-08	-0.00787551	0.00911424	0.38754
Gastric cancer	OSA	rs3805495	T	C	0.57871	-0.165411	0.0181743	8.91867e-20	-0.00075248	0.00962236	0.937668
Gastric cancer	OSA	rs3997849	T	C	0.233868	0.13212	0.0230357	9.72658e-09	-0.00189066	0.00963189	0.844382
Gastric cancer	OSA	rs67643826	A	G	0.196223	-0.102858	0.0229499	7.39946e-06	-0.00599393	0.0145399	0.680165
Gastric cancer	OSA	rs7025839	A	G	0.247486	0.109417	0.0212964	2.77959e-07	-0.0133337	0.0132789	0.315319
Gastric cancer	OSA	rs72690905	T	C	0.19401	-0.17785	0.0233885	2.86748e-14	-0.00235326	0.0393887	0.952359
Gastric cancer	OSA	rs76163157	C	A	0.0152388	-0.348083	0.0787329	9.822e-06	0.00211256	0.0373717	0.954921
Gastric cancer	OSA	rs9405098	A	G	0.246579	0.0990888	0.0207208	1.7348e-06	0.0364723	0.0255073	0.152753
Gastroduodenal ulcer	OSA	rs10867906	A	G	0.746085	-0.00119835	0.000263885	5.59539e-06	-0.0208607	0.00943469	0.0270315
Gastroduodenal ulcer	OSA	rs10996530	A	G	0.416189	0.00108438	0.000233825	3.52655e-06	0.0142827	0.00899054	0.112142
Gastroduodenal ulcer	OSA	rs113265787	T	C	0.0156278	0.00445523	0.000974751	4.86407e-06	-9.12572e-05	0.0538349	0.998647
Gastroduodenal ulcer	OSA	rs115788529	T	C	0.011254	0.00555706	0.00111886	6.81303e-07	-0.0127579	0.02934	0.663687
Gastroduodenal ulcer	OSA	rs117660512	T	G	0.0300999	0.0031413	0.000678765	3.69403e-06	-0.0503889	0.0214662	0.0189069
Gastroduodenal ulcer	OSA	rs12222311	T	C	0.0794204	0.00199848	0.000430195	3.39344e-06	-0.01924	0.0144466	0.182925
Gastroduodenal ulcer	OSA	rs140051672	A	G	0.0112332	0.00553834	0.00116507	1.99862e-06	0.0605972	0.0402604	0.13229
Gastroduodenal ulcer	OSA	rs141916985	G	A	0.0138501	0.00462283	0.000996331	3.48779e-06	0.030836	0.0466369	0.508488
Gastroduodenal ulcer	OSA	rs146851485	A	G	0.0153496	0.00427791	0.000957677	7.93634e-06	0.0146287	0.0702685	0.835086
Gastroduodenal ulcer	OSA	rs184548096	C	T	0.0117634	0.00536545	0.00108833	8.22735e-07	0.00123602	0.0421157	0.976587
Gastroduodenal ulcer	OSA	rs190645127	T	C	0.0201686	-0.00416475	0.000870545	1.71842e-06	-0.0248059	0.0340771	0.466655
Gastroduodenal ulcer	OSA	rs2032408	C	T	0.572112	-0.00122775	0.000231776	1.17698e-07	0.00519301	0.00835395	0.53419
Gastroduodenal ulcer	OSA	rs28435331	G	A	0.0389352	0.00292818	0.000593111	7.93761e-07	0.00120869	0.0203953	0.952743
Gastroduodenal ulcer	OSA	rs4573503	A	C	0.724772	0.00115913	0.000257102	6.53266e-06	-0.01051	0.00916939	0.251709
Gastroduodenal ulcer	OSA	rs57507901	T	C	0.069006	0.00207582	0.000453603	4.73446e-06	-0.0325776	0.0161595	0.0437996
Gastroduodenal ulcer	OSA	rs59219776	C	T	0.0794787	-0.00198652	0.000442409	7.11639e-06	-0.00360793	0.0154446	0.815291
Gastroduodenal ulcer	OSA	rs6998746	A	C	0.339009	-0.00123966	0.000242609	3.22805e-07	-0.000982172	0.00852733	0.908303
Gastroduodenal ulcer	OSA	rs75173807	A	G	0.0400125	0.00268154	0.000588951	5.28835e-06	0.070858	0.0346862	0.0410696
Gastroduodenal ulcer	OSA	rs75725524	G	A	0.0665525	-0.00210695	0.000464531	5.74421e-06	-0.0090518	0.0238082	0.7038
Gastroduodenal ulcer	OSA	rs78100003	T	C	0.0340321	0.00287881	0.000633542	5.52141e-06	0.0342079	0.022442	0.127439
Gastroesophageal reflux disease	OSA	rs10010963	T	C	0.616433	-0.0269803	0.00494665	4.92e-08	-0.0114438	0.00876786	0.191825
Gastroesophageal reflux disease	OSA	rs10071982	G	A	0.577875	0.0260992	0.00490075	1.01e-07	0.0166839	0.00863303	0.0532905
Gastroesophageal reflux disease	OSA	rs1007883	C	T	0.636207	-0.0270134	0.00501888	7.35e-08	-0.00925037	0.00860379	0.282307
Gastroesophageal reflux disease	OSA	rs1011407	G	A	0.121628	-0.0420618	0.00735917	1.09e-08	-0.0125351	0.0150162	0.403846
Gastroesophageal reflux disease	OSA	rs10133111	A	G	0.162996	0.0417875	0.00650789	1.35e-10	0.0289098	0.00993461	0.0036141
Gastroesophageal reflux disease	OSA	rs10156445	G	A	0.630443	0.0248501	0.00498902	6.33e-07	-0.00285768	0.00974803	0.769405
Gastroesophageal reflux disease	OSA	rs10172113	C	T	0.706491	-0.0260117	0.00527769	8.28e-07	-0.0198689	0.0086689	0.0219074
Gastroesophageal reflux disease	OSA	rs1021363	G	A	0.641992	-0.031217	0.00502204	5.1e-10	-0.00933533	0.00929353	0.315139
Gastroesophageal reflux disease	OSA	rs10251438	A	C	0.495297	-0.0245314	0.0048288	3.77e-07	-0.0127897	0.00827815	0.122346
Gastroesophageal reflux disease	OSA	rs10269582	C	T	0.435257	0.0234037	0.00484333	1.35e-06	0.0118886	0.00829832	0.151959
Gastroesophageal reflux disease	OSA	rs10780329	C	T	0.550771	-0.0226048	0.00483611	2.95e-06	-0.00247733	0.00838894	0.767757
Gastroesophageal reflux disease	OSA	rs10800380	C	T	0.224233	0.0273579	0.00579821	2.38e-06	-0.00165708	0.0108686	0.87882
Gastroesophageal reflux disease	OSA	rs1080207	G	T	0.261951	0.0277346	0.00549002	4.38e-07	0.0112067	0.00886351	0.206098
Gastroesophageal reflux disease	OSA	rs10810098	C	T	0.715647	-0.0275287	0.00535647	2.76e-07	-0.00618264	0.00945567	0.513205
Gastroesophageal reflux disease	OSA	rs10857811	G	T	0.584636	0.0224683	0.00488543	4.24e-06	-0.00402569	0.00863948	0.641241
Gastroesophageal reflux disease	OSA	rs10863754	C	T	0.38277	-0.0242135	0.00494112	9.56e-07	-0.020297	0.00835564	0.0151349
Gastroesophageal reflux disease	OSA	rs10892071	T	C	0.237786	0.0273335	0.00564357	1.28e-06	-0.006618	0.009193	0.471589
Gastroesophageal reflux disease	OSA	rs10915840	A	G	0.272893	-0.0244239	0.00541391	6.44e-06	-0.0146732	0.00980283	0.134436
Gastroesophageal reflux disease	OSA	rs10951781	A	G	0.173816	0.0296575	0.00634462	2.95e-06	0.000435829	0.0115514	0.969903
Gastroesophageal reflux disease	OSA	rs10995473	C	T	0.266642	0.0271923	0.00545859	6.31e-07	0.00441973	0.00955505	0.643683
Gastroesophageal reflux disease	OSA	rs11155515	C	A	0.630856	-0.0231015	0.00498915	3.65e-06	-0.0194381	0.00842558	0.0210528
Gastroesophageal reflux disease	OSA	rs11162350	T	G	0.434852	-0.0233279	0.00488247	1.77e-06	0.00125695	0.0084179	0.881302
Gastroesophageal reflux disease	OSA	rs11174461	A	G	0.118664	0.0358723	0.00743368	1.4e-06	0.0222729	0.0151344	0.141109
Gastroesophageal reflux disease	OSA	rs11245450	A	G	0.422296	-0.023865	0.00489969	1.11e-06	-0.00131176	0.00831044	0.874579
Gastroesophageal reflux disease	OSA	rs11567968	G	A	0.192612	-0.0275633	0.00608758	5.96e-06	-0.012008	0.0106927	0.261434
Gastroesophageal reflux disease	OSA	rs11602782	T	C	0.485247	0.0217009	0.00482501	6.87e-06	0.00850208	0.00831269	0.30641
Gastroesophageal reflux disease	OSA	rs11720523	A	C	0.431975	-0.024205	0.00485541	6.19e-07	-0.0126295	0.00844946	0.134991
Gastroesophageal reflux disease	OSA	rs11762636	A	C	0.180282	-0.0514827	0.00625598	1.88e-16	-0.0367265	0.00933141	8.29e-05
Gastroesophageal reflux disease	OSA	rs11856579	A	G	0.268145	-0.0259592	0.00543947	1.82e-06	0.019086	0.0100919	0.0585949
Gastroesophageal reflux disease	OSA	rs11864054	A	G	0.613137	0.0241699	0.00496754	1.14e-06	-0.000412285	0.00849036	0.961271
Gastroesophageal reflux disease	OSA	rs11938781	C	T	0.16249	0.0298363	0.00653342	4.95e-06	-0.00247037	0.0134686	0.854471
Gastroesophageal reflux disease	OSA	rs11953061	T	C	0.338908	0.0281599	0.00508694	3.1e-08	0.006599	0.00856271	0.440904
Gastroesophageal reflux disease	OSA	rs12070989	A	C	0.435253	0.021944	0.00484563	5.94e-06	0.000902668	0.00858851	0.916295
Gastroesophageal reflux disease	OSA	rs12204714	T	C	0.632223	-0.028817	0.00499422	7.92e-09	-0.0281163	0.00855933	0.00102028
Gastroesophageal reflux disease	OSA	rs12357321	A	G	0.311087	0.0317159	0.00523077	1.33e-09	0.0138801	0.00907024	0.125944
Gastroesophageal reflux disease	OSA	rs12437159	T	C	0.533221	0.0227696	0.00482181	2.33e-06	0.0137097	0.0082723	0.0974586
Gastroesophageal reflux disease	OSA	rs12446878	G	A	0.338971	0.0256225	0.00510314	5.14e-07	-0.00529171	0.00897285	0.555361
Gastroesophageal reflux disease	OSA	rs12453010	T	C	0.394803	0.0296967	0.00493315	1.75e-09	0.00993105	0.00856213	0.246097
Gastroesophageal reflux disease	OSA	rs12522305	A	G	0.173958	-0.0292779	0.00635603	4.1e-06	0.0031065	0.0122186	0.799308
Gastroesophageal reflux disease	OSA	rs12620828	G	A	0.749533	-0.0299211	0.0055527	7.1e-08	-0.0145666	0.00893908	0.1032
Gastroesophageal reflux disease	OSA	rs12701287	A	G	0.221743	-0.029052	0.00580647	5.63e-07	-0.0033521	0.00973336	0.730552
Gastroesophageal reflux disease	OSA	rs12807357	T	C	0.316407	0.0252214	0.00517229	1.08e-06	0.00459955	0.00858771	0.592238
Gastroesophageal reflux disease	OSA	rs12908034	C	T	0.072824	0.0500719	0.00926947	6.6e-08	0.00514757	0.0152396	0.735531
Gastroesophageal reflux disease	OSA	rs12966646	A	C	0.193706	-0.0311922	0.00608772	2.99e-07	-0.00886653	0.0110212	0.421111
Gastroesophageal reflux disease	OSA	rs12967855	G	A	0.670435	-0.0365451	0.00513354	1.09e-12	-0.0143902	0.0093774	0.124893
Gastroesophageal reflux disease	OSA	rs12997558	A	G	0.358751	0.0278184	0.00502214	3.04e-08	0.0159665	0.00863245	0.0643724
Gastroesophageal reflux disease	OSA	rs13107325	T	C	0.074445	0.0701443	0.00918312	2.2e-14	0.0510793	0.0349149	0.143477
Gastroesophageal reflux disease	OSA	rs13130484	T	C	0.43422	0.0218874	0.0048512	6.43e-06	0.0329838	0.00828435	6.85e-05
Gastroesophageal reflux disease	OSA	rs1323063	G	A	0.107292	0.0348593	0.00780764	8.02e-06	0.0261148	0.0133342	0.0501741
Gastroesophageal reflux disease	OSA	rs13296354	C	A	0.134605	-0.0342854	0.0070483	1.15e-06	-0.011151	0.0127283	0.380984
Gastroesophageal reflux disease	OSA	rs1334297	A	G	0.734249	-0.0387984	0.00545512	1.14e-12	-0.0152528	0.00930861	0.101303
Gastroesophageal reflux disease	OSA	rs13409451	G	A	0.392403	-0.0277081	0.00493183	1.93e-08	-0.0229031	0.00876603	0.00898276
Gastroesophageal reflux disease	OSA	rs1371274	C	A	0.137959	0.0362848	0.00696281	1.88e-07	0.0221682	0.0109163	0.0422824
Gastroesophageal reflux disease	OSA	rs1431196	G	A	0.428432	0.0324197	0.00486448	2.65e-11	0.0266222	0.00840265	0.00153324
Gastroesophageal reflux disease	OSA	rs1445533	C	T	0.213756	0.0273048	0.00588144	3.44e-06	-0.00072964	0.00959215	0.939366
Gastroesophageal reflux disease	OSA	rs1452378	C	T	0.832274	-0.0307313	0.00647503	2.07e-06	-0.0246986	0.0106698	0.0206234
Gastroesophageal reflux disease	OSA	rs1475546	C	T	0.5359	-0.0234753	0.0048272	1.16e-06	-0.00360132	0.00829032	0.663997
Gastroesophageal reflux disease	OSA	rs1476289	C	T	0.820974	0.0278893	0.00627898	8.93e-06	0.00202309	0.0112481	0.857263
Gastroesophageal reflux disease	OSA	rs1478800	C	A	0.733567	0.0288055	0.00545412	1.28e-07	0.00861059	0.00965394	0.372433
Gastroesophageal reflux disease	OSA	rs1479405	T	C	0.3217	0.0314843	0.0051514	9.85e-10	0.0131434	0.00903333	0.145672
Gastroesophageal reflux disease	OSA	rs1483796	A	G	0.399183	-0.0247188	0.00491605	4.95e-07	0.00712461	0.00863671	0.409415
Gastroesophageal reflux disease	OSA	rs1484375	G	A	0.779	-0.0285377	0.00579986	8.64e-07	-0.0137311	0.0101847	0.177591
Gastroesophageal reflux disease	OSA	rs1490384	T	C	0.497799	-0.0246115	0.00481065	3.12e-07	-0.0136534	0.00827156	0.0988121
Gastroesophageal reflux disease	OSA	rs1507153	A	C	0.377697	0.0257234	0.00496353	2.19e-07	0.00426408	0.00846422	0.614418
Gastroesophageal reflux disease	OSA	rs1510719	C	T	0.383439	-0.0388844	0.00494701	3.84e-15	-0.0244411	0.00863348	0.00464077
Gastroesophageal reflux disease	OSA	rs1596747	G	A	0.494136	0.0310869	0.00480742	1e-10	0.0115471	0.00828751	0.163526
Gastroesophageal reflux disease	OSA	rs16825008	G	A	0.32205	0.0255649	0.00515268	7e-07	-0.00129134	0.00879197	0.883229
Gastroesophageal reflux disease	OSA	rs1689410	G	A	0.191473	0.0318369	0.00611662	1.94e-07	0.0165042	0.0115235	0.152081
Gastroesophageal reflux disease	OSA	rs17075415	T	C	0.14794	0.0310984	0.00678996	4.65e-06	0.0136014	0.0108517	0.210064
Gastroesophageal reflux disease	OSA	rs17144397	C	T	0.033338	-0.0611906	0.0134293	5.2e-06	-0.0258075	0.0121082	0.033056
Gastroesophageal reflux disease	OSA	rs17153429	A	G	0.378446	-0.0224912	0.00495265	5.59e-06	0.00328416	0.00855153	0.700947
Gastroesophageal reflux disease	OSA	rs1716171	T	C	0.790024	0.0383981	0.00590382	7.83e-11	0.0244399	0.0101584	0.0161339
Gastroesophageal reflux disease	OSA	rs17224289	T	C	0.119591	0.0365364	0.00740996	8.19e-07	0.019065	0.0129726	0.141659
Gastroesophageal reflux disease	OSA	rs17288444	G	A	0.463487	0.022661	0.00482513	2.65e-06	0.0150295	0.00826569	0.0690192
Gastroesophageal reflux disease	OSA	rs17295394	T	G	0.28181	-0.025181	0.00535816	2.61e-06	-0.0320972	0.00883147	0.000278612
Gastroesophageal reflux disease	OSA	rs1754360	A	C	0.717719	0.0273681	0.00534249	3.01e-07	-0.0189341	0.00910216	0.0375094
Gastroesophageal reflux disease	OSA	rs17625606	C	T	0.320947	-0.0279567	0.00515963	6.02e-08	0.000616245	0.00844264	0.941813
Gastroesophageal reflux disease	OSA	rs17809565	G	A	0.277782	-0.02653	0.00538052	8.19e-07	-0.00017164	0.00900489	0.984793
Gastroesophageal reflux disease	OSA	rs1788783	T	C	0.497763	-0.0239575	0.00482028	6.69e-07	-0.0233161	0.0082695	0.00480928
Gastroesophageal reflux disease	OSA	rs1836883	C	T	0.460485	-0.0232594	0.00482543	1.43e-06	-0.00494691	0.00836331	0.554184
Gastroesophageal reflux disease	OSA	rs1883842	G	T	0.279255	0.0308332	0.00536826	9.27e-09	0.00379653	0.010638	0.721179
Gastroesophageal reflux disease	OSA	rs1937450	G	T	0.537739	0.0315845	0.00484484	7.07e-11	0.0116126	0.00836256	0.164943
Gastroesophageal reflux disease	OSA	rs197374	T	C	0.379962	0.0244678	0.00494899	7.65e-07	0.0294141	0.0082956	0.000391507
Gastroesophageal reflux disease	OSA	rs2023878	T	C	0.192377	-0.0362846	0.00611913	3.04e-09	-0.00206286	0.00945409	0.827275
Gastroesophageal reflux disease	OSA	rs2043539	A	G	0.41866	0.0272058	0.00486485	2.24e-08	0.0244477	0.00855175	0.00425256
Gastroesophageal reflux disease	OSA	rs2075703	G	A	0.248662	-0.0283212	0.00556364	3.57e-07	-0.00992419	0.0092743	0.284586
Gastroesophageal reflux disease	OSA	rs2097532	T	C	0.641132	-0.0229346	0.0050106	4.71e-06	0.00115032	0.00865502	0.894266
Gastroesophageal reflux disease	OSA	rs2117306	T	C	0.190847	-0.0271693	0.00612656	9.22e-06	-0.00464394	0.0149243	0.755675
Gastroesophageal reflux disease	OSA	rs2119075	T	C	0.38894	-0.0224736	0.00492756	5.1e-06	0.0115164	0.00835753	0.168212
Gastroesophageal reflux disease	OSA	rs2136961	G	A	0.688207	-0.0233897	0.00518798	6.53e-06	-0.0137819	0.00848604	0.10436
Gastroesophageal reflux disease	OSA	rs215614	A	G	0.629725	-0.0328541	0.00497715	4.08e-11	-0.0107327	0.00920724	0.243745
Gastroesophageal reflux disease	OSA	rs2164300	T	C	0.523279	-0.0264751	0.00482677	4.13e-08	0.000687008	0.00829361	0.933982
Gastroesophageal reflux disease	OSA	rs2240326	A	G	0.473775	-0.0471681	0.00481335	1.13e-22	0.00807311	0.00829485	0.330421
Gastroesophageal reflux disease	OSA	rs2272727	G	A	0.063158	0.0517167	0.00991703	1.84e-07	0.0042854	0.0183797	0.815637
Gastroesophageal reflux disease	OSA	rs2333326	A	G	0.134091	0.0337121	0.00705966	1.79e-06	0.00797676	0.012057	0.508237
Gastroesophageal reflux disease	OSA	rs2396133	G	A	0.475329	0.0293547	0.00481787	1.11e-09	-0.00611421	0.00833373	0.463149
Gastroesophageal reflux disease	OSA	rs2396766	A	G	0.47308	0.0322057	0.00481878	2.34e-11	0.0137222	0.00829426	0.0980415
Gastroesophageal reflux disease	OSA	rs240995	C	T	0.82085	-0.0304294	0.00627769	1.25e-06	-0.0146639	0.00917465	0.109976
Gastroesophageal reflux disease	OSA	rs2418925	T	C	0.50947	0.0222949	0.00481269	3.61e-06	-0.00246521	0.00834715	0.767738
Gastroesophageal reflux disease	OSA	rs242093	A	G	0.570022	0.0252392	0.00488876	2.43e-07	0.00485011	0.00844339	0.565679
Gastroesophageal reflux disease	OSA	rs247975	C	T	0.530561	0.0262273	0.00482007	5.29e-08	0.0280877	0.00835183	0.00077085
Gastroesophageal reflux disease	OSA	rs2543622	C	A	0.821168	-0.0340676	0.00633077	7.4e-08	-0.036027	0.0115106	0.00174864
Gastroesophageal reflux disease	OSA	rs2583389	T	C	0.290297	0.0267921	0.00531041	4.53e-07	0.00863701	0.00849566	0.309326
Gastroesophageal reflux disease	OSA	rs2587363	A	G	0.56785	-0.0242793	0.00485316	5.65e-07	-0.0282959	0.0083314	0.000683062
Gastroesophageal reflux disease	OSA	rs2600604	A	G	0.410539	0.0220347	0.00490011	6.9e-06	-0.00364705	0.00899982	0.685304
Gastroesophageal reflux disease	OSA	rs2613505	T	C	0.80049	0.0387803	0.00601874	1.17e-10	0.0188412	0.0119141	0.113782
Gastroesophageal reflux disease	OSA	rs2616192	T	G	0.672491	0.0255632	0.00514145	6.63e-07	0.0166952	0.0084969	0.0494311
Gastroesophageal reflux disease	OSA	rs263125	A	G	0.354282	0.0223809	0.00503017	8.61e-06	-0.00894658	0.00893597	0.316736
Gastroesophageal reflux disease	OSA	rs2650705	G	A	0.838095	0.0313619	0.00652901	1.56e-06	0.0273585	0.0129682	0.0348875
Gastroesophageal reflux disease	OSA	rs2681535	A	G	0.38935	-0.0227863	0.00493447	3.88e-06	-0.0032727	0.00874916	0.70836
Gastroesophageal reflux disease	OSA	rs2734839	T	C	0.606693	-0.0283478	0.00492778	8.79e-09	-0.0343166	0.00830336	3.58e-05
Gastroesophageal reflux disease	OSA	rs2744961	T	C	0.358437	0.0292007	0.00501549	5.81e-09	0.0166087	0.00870519	0.0564027
Gastroesophageal reflux disease	OSA	rs2782641	A	G	0.612669	0.0270882	0.00494583	4.33e-08	-0.00494167	0.00847704	0.559929
Gastroesophageal reflux disease	OSA	rs2824420	C	T	0.228382	-0.0269328	0.00573559	2.66e-06	-0.0140299	0.0102407	0.170682
Gastroesophageal reflux disease	OSA	rs2834005	C	T	0.315	0.0296997	0.0051734	9.42e-09	-0.00494337	0.00929951	0.595021
Gastroesophageal reflux disease	OSA	rs2859263	T	C	0.547666	0.0246679	0.00483488	3.36e-07	-0.00979155	0.00849405	0.249012
Gastroesophageal reflux disease	OSA	rs3003615	A	G	0.548748	-0.0231354	0.00487578	2.09e-06	-0.0149858	0.00832036	0.0716869
Gastroesophageal reflux disease	OSA	rs3088142	T	C	0.40752	0.0218012	0.00489739	8.52e-06	0.0121452	0.00829158	0.142986
Gastroesophageal reflux disease	OSA	rs312929	C	T	0.373753	0.0227023	0.00501962	6.11e-06	0.0151849	0.00852469	0.0748652
Gastroesophageal reflux disease	OSA	rs324769	T	C	0.449179	-0.0267699	0.00483328	3.05e-08	-0.00359	0.00849222	0.672486
Gastroesophageal reflux disease	OSA	rs329122	A	G	0.419631	-0.0289529	0.00488358	3.05e-09	-0.0104947	0.00837357	0.21009
Gastroesophageal reflux disease	OSA	rs3749313	G	A	0.323755	0.0245689	0.00516674	1.98e-06	0.00937838	0.00848757	0.26918
Gastroesophageal reflux disease	OSA	rs3766823	A	G	0.171467	0.0393599	0.00638545	7.09e-10	0.000108889	0.0100261	0.991335
Gastroesophageal reflux disease	OSA	rs3793577	G	A	0.538279	0.0270309	0.00484976	2.49e-08	-0.00162826	0.00832191	0.844877
Gastroesophageal reflux disease	OSA	rs3809770	G	A	0.406644	-0.0256652	0.00490524	1.68e-07	-0.0059559	0.00844501	0.48065
Gastroesophageal reflux disease	OSA	rs3828917	T	G	0.041826	0.0671113	0.0120054	2.27e-08	0.0114985	0.032966	0.727239
Gastroesophageal reflux disease	OSA	rs3863241	T	C	0.52696	0.0324982	0.00481521	1.49e-11	0.0156128	0.00840365	0.0631888
Gastroesophageal reflux disease	OSA	rs3914722	A	G	0.11028	0.036734	0.00767913	1.72e-06	-0.00703432	0.0133018	0.596925
Gastroesophageal reflux disease	OSA	rs42302	G	A	0.661085	0.027521	0.00508136	6.09e-08	0.0221713	0.00849687	0.00907152
Gastroesophageal reflux disease	OSA	rs4300861	T	C	0.38208	0.0307132	0.00494886	5.43e-10	-0.00990644	0.00836175	0.236123
Gastroesophageal reflux disease	OSA	rs4382592	G	T	0.699524	-0.0302679	0.00525091	8.2e-09	-0.0209913	0.00928479	0.02377
Gastroesophageal reflux disease	OSA	rs464509	G	A	0.120042	0.0363429	0.00742768	9.94e-07	0.0249174	0.0108131	0.0212012
Gastroesophageal reflux disease	OSA	rs4713692	T	C	0.367808	-0.0276128	0.00498634	3.07e-08	-0.0153755	0.00848651	0.0700229
Gastroesophageal reflux disease	OSA	rs4755720	T	C	0.607199	-0.0236158	0.0049331	1.69e-06	-0.00138204	0.00855116	0.871605
Gastroesophageal reflux disease	OSA	rs4849124	G	A	0.699171	0.0236615	0.0052983	7.97e-06	0.00266219	0.00887407	0.764181
Gastroesophageal reflux disease	OSA	rs4999609	G	A	0.588587	-0.0237086	0.00491045	1.38e-06	-0.00864633	0.00843255	0.305198
Gastroesophageal reflux disease	OSA	rs524874	G	A	0.520058	-0.0254339	0.00481996	1.31e-07	-0.00729225	0.0083833	0.384379
Gastroesophageal reflux disease	OSA	rs569356	G	A	0.140835	-0.037919	0.00690971	4.07e-08	-0.0307784	0.0122761	0.0121697
Gastroesophageal reflux disease	OSA	rs6011155	C	T	0.373507	-0.0236132	0.00498384	2.16e-06	0.0108928	0.00871752	0.211472
Gastroesophageal reflux disease	OSA	rs603165	T	C	0.474138	0.0230699	0.0048133	1.64e-06	0.0106474	0.00830936	0.20006
Gastroesophageal reflux disease	OSA	rs631143	A	G	0.664985	0.0235824	0.00510014	3.77e-06	0.0068881	0.00928476	0.458165
Gastroesophageal reflux disease	OSA	rs6429911	C	T	0.915679	-0.0398471	0.0086471	4.06e-06	-0.00534201	0.0158101	0.735448
Gastroesophageal reflux disease	OSA	rs6510697	G	A	0.32823	-0.0269977	0.00515064	1.59e-07	-0.000826887	0.00844321	0.921984
Gastroesophageal reflux disease	OSA	rs6707827	G	A	0.702896	0.0271596	0.00529688	2.94e-07	-0.0073953	0.00957641	0.439972
Gastroesophageal reflux disease	OSA	rs6711584	A	G	0.452019	0.0322545	0.00483974	2.66e-11	0.022856	0.00829789	0.00587922
Gastroesophageal reflux disease	OSA	rs6722661	A	G	0.364669	-0.0322543	0.00500354	1.15e-10	-0.00986906	0.00865854	0.254367
Gastroesophageal reflux disease	OSA	rs6744653	G	A	0.829308	0.0326907	0.00638997	3.12e-07	0.0226222	0.0111781	0.0429903
Gastroesophageal reflux disease	OSA	rs6762606	T	C	0.284989	-0.0239391	0.00533907	7.33e-06	-0.0149687	0.00993349	0.131838
Gastroesophageal reflux disease	OSA	rs6902631	G	A	0.36556	-0.0249064	0.00500128	6.36e-07	-0.0030278	0.00831064	0.715613
Gastroesophageal reflux disease	OSA	rs6971417	T	G	0.802653	-0.0281439	0.00604394	3.22e-06	0.0166083	0.011487	0.148224
Gastroesophageal reflux disease	OSA	rs703115	C	T	0.407872	-0.021779	0.004901	8.84e-06	-0.00584091	0.00862023	0.498037
Gastroesophageal reflux disease	OSA	rs7032155	A	C	0.59185	0.02775	0.00491358	1.63e-08	-0.000161012	0.00854907	0.984974
Gastroesophageal reflux disease	OSA	rs7038072	C	T	0.612753	-0.0225676	0.00493476	4.8e-06	-0.005785	0.00855702	0.499007
Gastroesophageal reflux disease	OSA	rs7100	G	A	0.768591	-0.0254273	0.00569841	8.11e-06	-0.0163507	0.00999369	0.101818
Gastroesophageal reflux disease	OSA	rs7186573	C	T	0.383053	0.0238271	0.00494496	1.45e-06	0.0189021	0.00830428	0.0228344
Gastroesophageal reflux disease	OSA	rs7241572	A	G	0.209101	0.0365511	0.00597464	9.49e-10	0.0106639	0.0101134	0.291686
Gastroesophageal reflux disease	OSA	rs7314842	T	C	0.475997	0.0218976	0.00481966	5.54e-06	0.013708	0.00876072	0.117651
Gastroesophageal reflux disease	OSA	rs7324952	T	C	0.116177	-0.0373824	0.00755791	7.57e-07	-0.0192104	0.012443	0.122619
Gastroesophageal reflux disease	OSA	rs741959	G	A	0.581102	-0.0245348	0.00487982	4.96e-07	0.00648272	0.00850421	0.445884
Gastroesophageal reflux disease	OSA	rs745596	T	C	0.074437	-0.0409888	0.00916532	7.74e-06	-0.00038518	0.0150921	0.979639
Gastroesophageal reflux disease	OSA	rs7527682	G	A	0.53725	-0.026684	0.00482174	3.13e-08	0.0227242	0.00853193	0.00773482
Gastroesophageal reflux disease	OSA	rs7541875	G	A	0.426069	0.0273972	0.00484976	1.61e-08	0.007784	0.0084967	0.359604
Gastroesophageal reflux disease	OSA	rs7581524	T	C	0.276081	0.0263899	0.00538921	9.74e-07	-0.00255854	0.00990293	0.796127
Gastroesophageal reflux disease	OSA	rs7600261	T	C	0.306391	0.0338034	0.00522051	9.47e-11	0.0200655	0.00901088	0.0259603
Gastroesophageal reflux disease	OSA	rs7612999	A	G	0.245338	0.0305231	0.00559546	4.9e-08	0.0103021	0.0098251	0.294384
Gastroesophageal reflux disease	OSA	rs761777	G	A	0.254034	0.0345341	0.00554469	4.71e-10	0.00214611	0.00929368	0.817376
Gastroesophageal reflux disease	OSA	rs7633157	G	A	0.315114	-0.0258958	0.00517533	5.62e-07	-0.00886347	0.00860095	0.302765
Gastroesophageal reflux disease	OSA	rs7639752	A	G	0.49475	0.0235086	0.00481379	1.04e-06	0.00248253	0.00830128	0.764899
Gastroesophageal reflux disease	OSA	rs7675588	A	C	0.794635	-0.0335228	0.00595438	1.8e-08	0.000936694	0.0111403	0.932992
Gastroesophageal reflux disease	OSA	rs7685686	G	A	0.422353	-0.0279222	0.00489191	1.14e-08	-0.0232819	0.00830658	0.00506571
Gastroesophageal reflux disease	OSA	rs7723780	A	G	0.160043	0.0297019	0.00655956	5.95e-06	0.0253716	0.0127623	0.0468101
Gastroesophageal reflux disease	OSA	rs773109	A	G	0.335269	-0.0380572	0.00510213	8.71e-14	-0.0136651	0.00901866	0.129722
Gastroesophageal reflux disease	OSA	rs7815117	A	G	0.727348	0.0244506	0.00543494	6.83e-06	0.00352866	0.00946346	0.709245
Gastroesophageal reflux disease	OSA	rs7837430	T	C	0.266952	0.026062	0.00543258	1.61e-06	0.00920375	0.0105579	0.38335
Gastroesophageal reflux disease	OSA	rs7854693	C	T	0.311547	0.0264878	0.00518857	3.31e-07	0.0203711	0.0084895	0.0164146
Gastroesophageal reflux disease	OSA	rs792884	G	T	0.790679	0.0263642	0.00592985	8.75e-06	0.0257392	0.0120976	0.0333672
Gastroesophageal reflux disease	OSA	rs7942368	T	C	0.214659	-0.0339683	0.00591917	9.54e-09	-0.000274774	0.010197	0.978502
Gastroesophageal reflux disease	OSA	rs7983267	T	C	0.451302	-0.0218513	0.00482508	5.93e-06	-0.000620031	0.00836013	0.940879
Gastroesophageal reflux disease	OSA	rs8034783	T	C	0.101076	0.0390428	0.00800036	1.06e-06	0.01947	0.0134885	0.148893
Gastroesophageal reflux disease	OSA	rs8059436	C	T	0.28809	-0.0239588	0.00531399	6.52e-06	-0.00832288	0.00928188	0.369889
Gastroesophageal reflux disease	OSA	rs903678	A	G	0.339412	0.0277378	0.00508463	4.89e-08	-0.0109227	0.00907352	0.228666
Gastroesophageal reflux disease	OSA	rs9298739	C	T	0.475053	0.0216624	0.00481889	6.95e-06	0.0182593	0.00831583	0.0281112
Gastroesophageal reflux disease	OSA	rs9345737	G	A	0.43945	-0.0252666	0.00484427	1.83e-07	0.00205605	0.00841764	0.807033
Gastroesophageal reflux disease	OSA	rs9365499	T	C	0.198744	-0.0271377	0.0060414	7.06e-06	-0.0225704	0.0132403	0.0882551
Gastroesophageal reflux disease	OSA	rs9372625	A	G	0.383042	-0.037727	0.0049537	2.62e-14	-0.0276461	0.00894531	0.0019977
Gastroesophageal reflux disease	OSA	rs9373363	G	A	0.253631	-0.0326836	0.00555966	4.13e-09	-0.0118862	0.00877663	0.175639
Gastroesophageal reflux disease	OSA	rs9396740	A	G	0.248794	-0.031493	0.0055587	1.47e-08	-0.0129518	0.0102694	0.207238
Gastroesophageal reflux disease	OSA	rs942065	A	G	0.634045	0.0307384	0.00500925	8.45e-10	0.00691549	0.00855079	0.418657
Gastroesophageal reflux disease	OSA	rs947791	A	G	0.218283	0.0294264	0.00583296	4.54e-07	0.0121937	0.0145647	0.402477
Gastroesophageal reflux disease	OSA	rs9521258	G	A	0.051017	-0.0535484	0.010999	1.12e-06	0.0253701	0.0165157	0.12451
Gastroesophageal reflux disease	OSA	rs9529055	A	G	0.475633	0.0266604	0.00481637	3.11e-08	-0.00160801	0.00830551	0.846483
Gastroesophageal reflux disease	OSA	rs955842	T	C	0.901885	0.0417211	0.00808423	2.46e-07	-0.0168403	0.0144493	0.243828
Gastroesophageal reflux disease	OSA	rs9615905	T	C	0.458193	0.0275657	0.0048378	1.21e-08	0.0186257	0.00832361	0.0252412
Gastroesophageal reflux disease	OSA	rs9635922	A	G	0.151252	-0.0297816	0.00670648	8.97e-06	-0.0381904	0.012873	0.00301023
Gastroesophageal reflux disease	OSA	rs9636202	A	G	0.26663	-0.035044	0.00547191	1.51e-10	-0.015195	0.00996294	0.127222
Irritable bowel syndrome	OSA	rs12949913	G	T	0.45038	0.000489088	9.9992e-05	1e-06	-0.000226389	0.00836806	0.978417
Irritable bowel syndrome	OSA	rs4823738	T	C	0.435181	0.000564863	9.98116e-05	1.5e-08	-0.00546057	0.00865038	0.527876
Irritable bowel syndrome	OSA	rs526199	C	T	0.547264	-0.000450689	9.91161e-05	5.39995e-06	-0.00013911	0.00846417	0.986887
Irritable bowel syndrome	OSA	rs6552211	A	C	0.473092	-0.000443319	9.94641e-05	8.30004e-06	0.0101639	0.00834874	0.223446
Irritable bowel syndrome	OSA	rs725588	A	G	0.576198	-0.000449554	9.99946e-05	6.90001e-06	-0.000357777	0.00839648	0.966012
Irritable bowel syndrome	OSA	rs7806705	G	A	0.475307	-0.000448394	9.93039e-05	6.29999e-06	0.00216595	0.008288	0.793833
Non-alcoholic fatty liver disease	OSA	rs10165964	G	A	0.2038	0.198851	0.0441138	6.55398e-06	0.0194231	0.0105027	0.064408
Non-alcoholic fatty liver disease	OSA	rs10206736	T	C	0.0378	0.356975	0.0788226	5.93086e-06	-0.0327948	0.0215304	0.127712
Non-alcoholic fatty liver disease	OSA	rs10924444	A	G	0.0199	0.53883	0.115701	3.20714e-06	-0.0361983	0.0280904	0.197524
Non-alcoholic fatty liver disease	OSA	rs112924304	A	G	0.0189	0.533565	0.108379	8.5168e-07	-0.00350767	0.0248752	0.887861
Non-alcoholic fatty liver disease	OSA	rs117792612	T	C	0.0169	0.70705	0.148977	2.0744e-06	0.0132636	0.0364478	0.715929
Non-alcoholic fatty liver disease	OSA	rs117902326	T	C	0.0189	0.463105	0.101972	5.58536e-06	0.0236464	0.0372489	0.525546
Non-alcoholic fatty liver disease	OSA	rs12074944	T	G	0.1014	0.259283	0.0547951	2.22479e-06	0.00941765	0.0132221	0.4763
Non-alcoholic fatty liver disease	OSA	rs12077210	T	C	0.0398	0.394741	0.0726877	5.61517e-08	0.0114589	0.0170481	0.501489
Non-alcoholic fatty liver disease	OSA	rs13141429	C	T	0.4602	0.176471	0.0398615	9.5506e-06	0.00818779	0.00830886	0.324414
Non-alcoholic fatty liver disease	OSA	rs13257071	T	C	0.0457	0.330742	0.0738735	7.56523e-06	-0.0450549	0.028352	0.112032
Non-alcoholic fatty liver disease	OSA	rs138270466	G	A	0.0447	0.41211	0.0900821	4.76627e-06	0.00890597	0.0173833	0.608421
Non-alcoholic fatty liver disease	OSA	rs139648192	T	C	0.0358	0.430483	0.0790695	5.19926e-08	0.000194405	0.0213596	0.992738
Non-alcoholic fatty liver disease	OSA	rs141180697	T	G	0.0288	0.529451	0.113583	3.14125e-06	-0.0175623	0.0346165	0.611916
Non-alcoholic fatty liver disease	OSA	rs145986785	T	C	0.0129	0.563038	0.12393	5.5408e-06	-0.00489033	0.0675619	0.942297
Non-alcoholic fatty liver disease	OSA	rs1649202	G	A	0.4871	0.173113	0.037042	2.96227e-06	-0.00909293	0.0082955	0.273023
Non-alcoholic fatty liver disease	OSA	rs17216588	T	C	0.0726	0.477476	0.0638058	7.24976e-14	0.011696	0.0165913	0.480843
Non-alcoholic fatty liver disease	OSA	rs1811582	T	C	0.0378	-0.584293	0.129347	6.26527e-06	0.00757053	0.0183299	0.679595
Non-alcoholic fatty liver disease	OSA	rs188987671	G	A	0.0179	0.593327	0.115687	2.91738e-07	0.0570441	0.0394357	0.148034
Non-alcoholic fatty liver disease	OSA	rs192788238	T	C	0.0159	0.788457	0.149596	1.36006e-07	-0.0369593	0.0299516	0.217216
Non-alcoholic fatty liver disease	OSA	rs1966434	A	G	0.3748	-0.175664	0.0387889	5.93445e-06	0.00377606	0.00830449	0.649325
Non-alcoholic fatty liver disease	OSA	rs2068834	C	T	0.2773	0.263902	0.040652	8.48568e-11	-0.00453773	0.00906425	0.61664
Non-alcoholic fatty liver disease	OSA	rs2292257	G	A	0.1958	0.196389	0.0442604	9.11678e-06	0.0213233	0.0111596	0.0560364
Non-alcoholic fatty liver disease	OSA	rs2642438	A	G	0.2783	-0.202239	0.0446512	5.91787e-06	-0.00803663	0.00927742	0.386349
Non-alcoholic fatty liver disease	OSA	rs34858681	T	C	0.0964	-0.361113	0.0791651	5.07845e-06	0.00152823	0.0145903	0.91658
Non-alcoholic fatty liver disease	OSA	rs4241802	T	C	0.0696	0.383219	0.0854999	7.39097e-06	0.0181335	0.0139998	0.195227
Non-alcoholic fatty liver disease	OSA	rs4264069	G	A	0.0358	0.543486	0.108895	6.00855e-07	0.00617889	0.0247396	0.802775
Non-alcoholic fatty liver disease	OSA	rs60405540	T	C	0.0129	0.572109	0.119992	1.86148e-06	-0.00107239	0.0426772	0.979953
Non-alcoholic fatty liver disease	OSA	rs62245579	A	G	0.0467	0.423305	0.0892294	2.09528e-06	-0.00944999	0.0176795	0.592984
Non-alcoholic fatty liver disease	OSA	rs7093541	C	T	0.0308	0.382538	0.0786983	1.16907e-06	0.0267473	0.0293953	0.362866
Non-alcoholic fatty liver disease	OSA	rs7213102	C	T	0.2068	0.183987	0.0410309	7.32203e-06	0.00146808	0.0102133	0.885705
Non-alcoholic fatty liver disease	OSA	rs72963428	T	C	0.0368	0.423305	0.0940061	6.70158e-06	0.0160108	0.0236429	0.498285
Non-alcoholic fatty liver disease	OSA	rs73459130	G	A	0.0547	0.34713	0.0726368	1.76191e-06	0.0207877	0.0251601	0.408682
Non-alcoholic fatty liver disease	OSA	rs74714524	T	C	0.1392	-0.3439	0.0709096	1.23565e-06	-0.0154929	0.0131913	0.240205
Non-alcoholic fatty liver disease	OSA	rs74991234	C	T	0.0547	-0.47578	0.106319	7.64012e-06	-0.0170212	0.026295	0.517426
Non-alcoholic fatty liver disease	OSA	rs75933850	G	A	0.0447	0.414755	0.0925741	7.45553e-06	0.00343743	0.0162777	0.832751
Non-alcoholic fatty liver disease	OSA	rs7652801	G	A	0.0308	0.42265	0.0845154	5.70738e-07	0.0917517	0.0397906	0.0211184
Non-alcoholic fatty liver disease	OSA	rs76729525	C	T	0.0338	0.431782	0.0964374	7.55816e-06	-0.00113857	0.0180361	0.949665
Non-alcoholic fatty liver disease	OSA	rs9467334	A	C	0.0149	0.621651	0.132921	2.91338e-06	-0.10304	0.0737836	0.162561
Non-alcoholic fatty liver disease	OSA	rs9830228	G	A	0.0398	-0.522224	0.114054	4.67816e-06	0.00962765	0.0305798	0.752886
Non-alcoholic fatty liver disease	OSA	rs9925291	T	C	0.0119	0.545807	0.114294	1.79288e-06	0.14898	0.096761	0.12364
Oesophageal cancer	OSA	rs112879361	A	G	0.034249	0.00134038	0.000302403	9.29994e-06	-0.00277034	0.02024	0.89113
Oesophageal cancer	OSA	rs116325239	A	G	0.035043	0.00132212	0.000280028	2.30001e-06	0.0132105	0.019232	0.492143
Oesophageal cancer	OSA	rs117372360	A	G	0.033666	0.00143117	0.00029963	1.79999e-06	-0.00756205	0.0374391	0.83993
Oesophageal cancer	OSA	rs117971589	A	G	0.033036	0.00133445	0.000293588	5.49997e-06	-0.0334283	0.0278736	0.230419
Oesophageal cancer	OSA	rs13078185	G	T	0.149998	0.00068995	0.000145179	2e-06	0.00882681	0.0136358	0.517422
Oesophageal cancer	OSA	rs139727776	G	A	0.062864	0.00101562	0.000219932	3.89996e-06	0.0110308	0.0227964	0.628469
Oesophageal cancer	OSA	rs146586036	G	A	0.01777	0.00198219	0.000400145	7.29995e-07	-0.000585482	0.0193362	0.975844
Oesophageal cancer	OSA	rs17669329	C	T	0.092344	0.000846579	0.000181598	3.09999e-06	0.0160912	0.0119544	0.178286
Oesophageal cancer	OSA	rs1780254	A	G	0.153902	0.000651045	0.00014276	5.1e-06	0.00249951	0.0131215	0.848926
Oesophageal cancer	OSA	rs184145524	T	C	0.020881	0.00203319	0.000418056	1.2e-06	-0.0679692	0.043357	0.116959
Oesophageal cancer	OSA	rs2835394	A	C	0.59924	0.000468572	0.000105288	8.60003e-06	0.00642489	0.00840146	0.444429
Oesophageal cancer	OSA	rs292206	T	C	0.648997	-0.00054565	0.000114607	1.89998e-06	-0.00527692	0.00871771	0.544973
Oesophageal cancer	OSA	rs34103843	G	A	0.265862	0.000564797	0.000117025	1.40001e-06	-0.000887725	0.00913584	0.922592
Oesophageal cancer	OSA	rs62289210	G	A	0.258479	0.000594119	0.00012184	1.09999e-06	-0.0221012	0.0100735	0.0282364
Oesophageal cancer	OSA	rs658836	C	T	0.234623	0.000547813	0.000123111	8.60003e-06	0.00748959	0.0107377	0.485487
Oesophageal cancer	OSA	rs73951248	T	C	0.024354	0.00165715	0.000335079	7.59994e-07	-0.028469	0.0578585	0.622687
Oesophageal cancer	OSA	rs76133423	A	G	0.038284	0.00123287	0.00027352	6.59994e-06	-0.0041534	0.0191461	0.828261
Oesophageal cancer	OSA	rs77903146	C	T	0.028422	0.0014777	0.000323636	5e-06	-0.036378	0.0155795	0.0195443
Oesophageal cancer	OSA	rs78011018	T	C	0.019422	0.00205896	0.000426758	1.40001e-06	0.0587009	0.0354496	0.0977417
Oesophageal cancer	OSA	rs801537	G	A	0.824804	0.000610501	0.000136029	7.19996e-06	-0.00999008	0.0104022	0.336862
Oesophageal cancer	OSA	rs9726252	C	T	0.849279	-0.000638921	0.000144256	9.49992e-06	0.0105111	0.0108445	0.332418
Pancreatic cancer	OSA	rs17055404	A	G	0.0244581	1.32302	0.27884	2.088e-06	0.072627	0.0401415	0.0704077
Pancreatic cancer	OSA	rs195979	T	G	0.116759	0.508559	0.112099	5.71479e-06	-0.0116085	0.00932296	0.213074
Pancreatic cancer	OSA	rs2047388	G	A	0.510456	0.309794	0.0673137	4.17965e-06	0.0150594	0.0111407	0.176457
Pancreatic cancer	OSA	rs77961928	C	T	0.124586	0.563901	0.114028	7.60274e-07	0.0392302	0.0414767	0.344231
Primary biliary cholangitis	OSA	rs10488631	C	T		0.459827	0.0465409	5.08e-23	0.00530819	0.0115404	0.64554
Primary biliary cholangitis	OSA	rs11065987	G	A		0.179735	0.0325004	3.2e-08	0.0123902	0.00851698	0.145735
Primary biliary cholangitis	OSA	rs11246068	T	C		-0.219152	0.0477067	4.35e-06	0.00611634	0.00947479	0.518578
Primary biliary cholangitis	OSA	rs11350	C	T		0.220179	0.0471977	3.09e-06	0.00644815	0.011232	0.565911
Primary biliary cholangitis	OSA	rs11587215	A	G		0.211233	0.0465444	5.67e-06	-0.0222515	0.0167026	0.182788
Primary biliary cholangitis	OSA	rs11832772	T	C		0.160417	0.0323885	7.31e-07	0.00627535	0.00832732	0.451098
Primary biliary cholangitis	OSA	rs12135664	T	C		0.321141	0.0719453	8.06e-06	-0.0120965	0.0137811	0.380074
Primary biliary cholangitis	OSA	rs12354	G	T		-0.179735	0.0360115	6.01e-07	0.0289192	0.00957959	0.00253746
Primary biliary cholangitis	OSA	rs12462708	T	C		-0.154784	0.0338748	4.89e-06	0.0191057	0.00871383	0.0283387
Primary biliary cholangitis	OSA	rs12599351	C	T		-0.175545	0.0356256	8.33e-07	0.00373046	0.00872895	0.669112
Primary biliary cholangitis	OSA	rs12924729	A	G		-0.271809	0.0356332	2.39e-14	-0.0065802	0.00898961	0.464182
Primary biliary cholangitis	OSA	rs12942124	C	T		0.49938	0.0940496	1.1e-07	0.0112015	0.0149232	0.452884
Primary biliary cholangitis	OSA	rs13001266	T	C		0.340251	0.0719759	2.28e-06	0.0336002	0.0148029	0.0232172
Primary biliary cholangitis	OSA	rs13080165	G	A		0.187806	0.0371387	4.26e-07	-0.00762939	0.00927541	0.41077
Primary biliary cholangitis	OSA	rs1372072	A	G		0.179985	0.0327758	3.99e-08	-0.00292505	0.00835987	0.72642
Primary biliary cholangitis	OSA	rs1529335	T	C		-0.227152	0.0466651	1.13e-06	-0.0163587	0.0108879	0.132976
Primary biliary cholangitis	OSA	rs16846812	T	C		0.231905	0.0519577	8.07e-06	0.00267501	0.0156148	0.863978
Primary biliary cholangitis	OSA	rs16879645	C	T		0.248733	0.0497629	5.78e-07	-0.0024268	0.0128908	0.850675
Primary biliary cholangitis	OSA	rs1689802	T	C		-0.155835	0.0344581	6.11e-06	0.00908343	0.00923993	0.325576
Primary biliary cholangitis	OSA	rs17001002	A	G		-0.195042	0.0437922	8.44e-06	-0.0018139	0.0120542	0.880387
Primary biliary cholangitis	OSA	rs17364659	A	C		0.168645	0.0350139	1.46e-06	0.0048388	0.00852692	0.570393
Primary biliary cholangitis	OSA	rs17641524	T	C		0.255185	0.0375019	1.01e-11	0.0124715	0.0117156	0.287093
Primary biliary cholangitis	OSA	rs1800693	C	T		0.194799	0.032403	1.84e-09	-0.00225404	0.00837452	0.787811
Primary biliary cholangitis	OSA	rs2069235	A	G		0.237362	0.035481	2.23e-11	-0.0123818	0.0087986	0.159353
Primary biliary cholangitis	OSA	rs2169305	C	T		0.171598	0.0328651	1.78e-07	-0.0127101	0.00899086	0.157459
Primary biliary cholangitis	OSA	rs2273329	T	C		-0.24118	0.0525837	4.51e-06	-0.0110993	0.011064	0.315771
Primary biliary cholangitis	OSA	rs2293370	A	G		-0.34814	0.0443656	4.26e-15	-0.00171688	0.0123669	0.889585
Primary biliary cholangitis	OSA	rs2297067	T	C		0.324038	0.0364664	6.34e-19	-0.00682473	0.00978032	0.485301
Primary biliary cholangitis	OSA	rs2299603	T	C		0.232539	0.051577	6.53e-06	-0.00616665	0.0126044	0.624666
Primary biliary cholangitis	OSA	rs2304256	A	C		-0.241435	0.0373758	1.05e-10	-0.00585987	0.00950774	0.537679
Primary biliary cholangitis	OSA	rs2546890	G	A		-0.157941	0.0325282	1.2e-06	0.00387989	0.00839658	0.644024
Primary biliary cholangitis	OSA	rs321173	C	T		0.332106	0.072252	4.3e-06	0.0054387	0.0190327	0.775065
Primary biliary cholangitis	OSA	rs3745516	G	A		-0.332392	0.0356822	1.22e-20	0.0178258	0.0106726	0.0948746
Primary biliary cholangitis	OSA	rs3761959	T	C		-0.148036	0.0325302	5.35e-06	0.00959272	0.00837287	0.251924
Primary biliary cholangitis	OSA	rs3771317	C	T		0.344157	0.0450977	2.32e-14	0.00851308	0.013083	0.515241
Primary biliary cholangitis	OSA	rs4779112	A	G		0.191887	0.0366374	1.63e-07	-0.00727677	0.00843305	0.3882
Primary biliary cholangitis	OSA	rs4780355	C	T		-0.245134	0.0364432	1.74e-11	0.000853315	0.00901643	0.924601
Primary biliary cholangitis	OSA	rs485499	C	T		-0.345311	0.034509	1.43e-23	0.00425716	0.00853623	0.617979
Primary biliary cholangitis	OSA	rs4952108	T	C		-0.248974	0.0456866	5.05e-08	-0.00278655	0.00938368	0.7665
Primary biliary cholangitis	OSA	rs510372	T	C		-0.205672	0.034132	1.68e-09	0.00318488	0.00836731	0.703476
Primary biliary cholangitis	OSA	rs6498021	G	T		0.231554	0.0507897	5.14e-06	-0.0151099	0.0138869	0.276563
Primary biliary cholangitis	OSA	rs6679356	T	C		-0.416998	0.0381197	7.49e-28	-0.0116887	0.0138628	0.399132
Primary biliary cholangitis	OSA	rs674726	A	C		-0.155602	0.0350798	9.18e-06	-0.00723543	0.0088165	0.411835
Primary biliary cholangitis	OSA	rs6920220	A	G		0.189711	0.0380413	6.13e-07	0.00061838	0.0105117	0.953089
Primary biliary cholangitis	OSA	rs7556897	T	C		0.173996	0.0348234	5.84e-07	0.00152837	0.00981729	0.876284
Primary biliary cholangitis	OSA	rs7665090	G	A		0.198939	0.0323963	8.21e-10	0.00231163	0.0082858	0.780254
Primary biliary cholangitis	OSA	rs7774434	C	T		0.51802	0.0327504	2.37e-56	-0.00697849	0.00830075	0.400513
Primary biliary cholangitis	OSA	rs860413	C	A		-0.247949	0.0376861	4.73e-11	-0.0127717	0.00881718	0.147476
Primary biliary cholangitis	OSA	rs911263	T	C		0.218529	0.0365505	2.25e-09	-0.00783447	0.00896347	0.382094
Primary biliary cholangitis	OSA	rs928976	T	C		0.422912	0.0341849	3.74e-35	0.00713785	0.00947628	0.45131
Primary biliary cholangitis	OSA	rs9303277	T	C		0.215434	0.0323021	2.57e-11	0.0125051	0.00835488	0.134461
Primary biliary cholangitis	OSA	rs9591325	C	T		-0.48988	0.0758756	1.07e-10	0.0225822	0.0171712	0.188469
Primary biliary cholangitis	OSA	rs9594766	A	G		0.165582	0.0324602	3.38e-07	0.00101113	0.00850028	0.905313
Primary sclerosing cholangitis	OSA	rs10909839	A	G	0.31	-0.18648	0.034	3.16424e-08	0.00591633	0.00868548	0.495762
Primary sclerosing cholangitis	OSA	rs113198082	C	T	0.08	0.282167	0.062	2.91642e-06	-0.00292917	0.0165115	0.859193
Primary sclerosing cholangitis	OSA	rs114581973	T	C	0.03	-0.534151	0.102	3.40173e-08	0.0955588	0.0583992	0.101777
Primary sclerosing cholangitis	OSA	rs11632488	G	A	0.25	0.164667	0.035	1.47136e-06	0.00921772	0.0099301	0.353273
Primary sclerosing cholangitis	OSA	rs116997676	C	T	0.02	0.547543	0.13	7.40099e-06	-0.0453514	0.0218737	0.0381408
Primary sclerosing cholangitis	OSA	rs117385170	C	T	0.03	0.384582	0.09	8.682e-06	-0.0150084	0.0225244	0.50521
Primary sclerosing cholangitis	OSA	rs12499101	A	G	0.06	-0.366031	0.085	6.7307e-06	0.00145855	0.0160002	0.927367
Primary sclerosing cholangitis	OSA	rs12956324	A	C	0.42	0.176471	0.035	3.32491e-07	0.00686948	0.00881326	0.435715
Primary sclerosing cholangitis	OSA	rs13119723	G	A	0.16	-0.27079	0.044	2.2205e-10	0.0199585	0.0130423	0.125945
Primary sclerosing cholangitis	OSA	rs13231950	C	T	0.18	-0.182322	0.041	5.54013e-06	-0.0171843	0.00991765	0.0831496
Primary sclerosing cholangitis	OSA	rs139010734	T	C	0.02	3.35536	0.14	1.98153e-154	0.164544	0.109411	0.132606
Primary sclerosing cholangitis	OSA	rs139458638	A	G	0.02	0.481191	0.106	1.68043e-06	-0.0273037	0.0539081	0.612515
Primary sclerosing cholangitis	OSA	rs145832854	A	G	0.02	-0.624333	0.119	2.58416e-08	-0.00856403	0.0475562	0.857088
Primary sclerosing cholangitis	OSA	rs145931087	C	T	0.03	0.365337	0.08	2.2867e-06	0.0109728	0.0224633	0.625213
Primary sclerosing cholangitis	OSA	rs150464045	C	T	0.02	0.572673	0.13	2.55558e-06	-0.0172996	0.0589434	0.769145
Primary sclerosing cholangitis	OSA	rs228616	A	G	0.47	-0.139762	0.029	1.25176e-06	-0.00157293	0.00826811	0.84912
Primary sclerosing cholangitis	OSA	rs231389	T	C	0.75	-0.206201	0.036	4.42038e-09	0.0219911	0.0107827	0.0414009
Primary sclerosing cholangitis	OSA	rs2901182	T	C	0.21	0.157004	0.035	5.69626e-06	0.0153049	0.0123878	0.216652
Primary sclerosing cholangitis	OSA	rs3131781	G	A	0.14	1.06953	0.037	1e-200	-0.0014118	0.0147322	0.923655
Primary sclerosing cholangitis	OSA	rs3184504	C	T	0.5	-0.18648	0.03	5.04696e-10	-0.0104074	0.00841934	0.216412
Primary sclerosing cholangitis	OSA	rs34189553	C	T	0.32	0.160417	0.037	7.97021e-06	-0.012204	0.00920881	0.185089
Primary sclerosing cholangitis	OSA	rs34645399	G	A	0.08	0.746688	0.047	1.63493e-59	-0.0127574	0.0145649	0.381082
Primary sclerosing cholangitis	OSA	rs4147359	A	G	0.36	0.216723	0.03	4.05602e-13	-0.00117617	0.00839902	0.888631
Primary sclerosing cholangitis	OSA	rs4548024	C	T	0.22	-0.226338	0.043	9.6323e-08	0.00406873	0.00996999	0.683202
Primary sclerosing cholangitis	OSA	rs4817988	A	G	0.27	-0.314811	0.041	4.19856e-15	0.0106579	0.00963954	0.268878
Primary sclerosing cholangitis	OSA	rs492602	G	A	0.48	0.135405	0.03	3.71595e-06	0.00737165	0.00853598	0.387809
Primary sclerosing cholangitis	OSA	rs56199254	T	C	0.05	0.276874	0.063	5.58766e-06	0.0405836	0.0205181	0.0479358
Primary sclerosing cholangitis	OSA	rs59859811	A	C	0.03	0.330742	0.078	9.27043e-06	0.00979391	0.0326951	0.764519
Primary sclerosing cholangitis	OSA	rs6077021	T	C	0.36	-0.1415	0.032	6.49038e-06	-0.0155077	0.00889054	0.0811073
Primary sclerosing cholangitis	OSA	rs61954179	T	C	0.08	0.261595	0.052	2.63955e-07	-0.0065784	0.0136877	0.630798
Primary sclerosing cholangitis	OSA	rs671976	A	G	0.51	-0.136278	0.03	3.34595e-06	0.0103858	0.00836514	0.214399
Primary sclerosing cholangitis	OSA	rs725613	G	T	0.35	-0.198031	0.033	5.49756e-10	-0.0133299	0.00880649	0.130115
Primary sclerosing cholangitis	OSA	rs72837826	T	G	0.11	0.303801	0.051	1.26133e-09	0.0188393	0.0133433	0.157981
Primary sclerosing cholangitis	OSA	rs74407346	T	G	0.01	0.679048	0.153	1.85922e-06	0.0355468	0.0930112	0.70233
Primary sclerosing cholangitis	OSA	rs74655177	T	C	0.05	0.298622	0.065	2.3025e-06	0.0355457	0.0196197	0.0700277
Primary sclerosing cholangitis	OSA	rs75030813	C	T	0.02	0.503197	0.109	1.20285e-06	0.0797266	0.0548481	0.14606
Primary sclerosing cholangitis	OSA	rs76050367	T	C	0.01	0.651804	0.157	8.05323e-06	-0.0135773	0.0339498	0.689214
Primary sclerosing cholangitis	OSA	rs7750271	G	A	0.18	0.213497	0.043	3.06239e-07	-0.0224508	0.0126853	0.0767556
Primary sclerosing cholangitis	OSA	rs7773324	A	G	0.63	0.164667	0.036	4.30765e-06	0.0171041	0.00833268	0.0401061
Primary sclerosing cholangitis	OSA	rs79940565	C	T	0.01	0.76314	0.146	2.00175e-08	0.0446698	0.038192	0.242158
Primary sclerosing cholangitis	OSA	rs80060485	C	T	0.07	0.345715	0.062	8.54103e-09	-0.036006	0.0164776	0.0288782
Primary sclerosing cholangitis	OSA	rs850526	C	T	0.29	0.178983	0.037	1.04848e-06	0.00133349	0.00909171	0.883391
Primary sclerosing cholangitis	OSA	rs9528775	T	C	0.65	0.165514	0.036	2.65589e-06	0.0142546	0.00901536	0.113844
Primary sclerosing cholangitis	OSA	rs9553523	A	G	0.84	-0.222343	0.046	6.20669e-07	0.00716566	0.0125068	0.566685
Primary sclerosing cholangitis	OSA	rs9858213	T	G	0.3	0.283674	0.031	2.42661e-20	0.0019895	0.00842774	0.813382
Ulcerative colitis	OSA	rs1004819	A	G	0.304333	0.00105049	0.000163647	1.4e-10	-0.00738313	0.0096413	0.443807
Ulcerative colitis	OSA	rs10187276	C	T	0.747415	0.000835102	0.000173383	1.5e-06	0.00722923	0.00938605	0.441175
Ulcerative colitis	OSA	rs10995249	T	C	0.368275	0.000814562	0.000155953	1.8e-07	-0.0161472	0.00867884	0.0628116
Ulcerative colitis	OSA	rs11177053	C	T	0.405673	0.000763015	0.000153297	6.4e-07	-0.00633494	0.0085377	0.45809
Ulcerative colitis	OSA	rs11692189	A	G	0.335473	0.000730455	0.000159398	4.6e-06	-0.00367674	0.00861851	0.669664
Ulcerative colitis	OSA	rs11785002	A	G	0.277586	0.000760336	0.000168347	6.3e-06	0.00366768	0.00908591	0.686458
Ulcerative colitis	OSA	rs12064796	A	G	0.503486	-0.00087731	0.000151845	7.6e-09	-0.00737236	0.00830779	0.374862
Ulcerative colitis	OSA	rs12643153	C	T	0.451537	-0.000683552	0.000152205	7.1e-06	0.00485088	0.00828365	0.558148
Ulcerative colitis	OSA	rs12869576	T	C	0.145998	0.00102363	0.000214767	1.9e-06	-0.000849414	0.015591	0.956552
Ulcerative colitis	OSA	rs1317209	A	G	0.170958	0.00144084	0.000199745	5.5e-13	-0.0065595	0.00995855	0.510101
Ulcerative colitis	OSA	rs17264332	G	A	0.218983	0.000953708	0.000182064	1.6e-07	0.00109964	0.0105194	0.916745
Ulcerative colitis	OSA	rs1801274	G	A	0.5301	-0.000898842	0.000151009	2.6e-09	0.00711074	0.00825842	0.389223
Ulcerative colitis	OSA	rs208346	T	G	0.395577	0.000721906	0.000154246	2.9e-06	0.00943819	0.00862617	0.273896
Ulcerative colitis	OSA	rs2177011	G	A	0.30253	0.000792539	0.000164502	1.5e-06	0.00874926	0.00973752	0.368914
Ulcerative colitis	OSA	rs2245950	A	G	0.360374	-0.000937947	0.000156718	2.2e-09	-0.012003	0.00878957	0.172066
Ulcerative colitis	OSA	rs2777941	C	A	0.76049	0.00080537	0.000176813	5.2e-06	-0.00875724	0.0105112	0.40477
Ulcerative colitis	OSA	rs2823252	A	G	0.439211	0.000673527	0.000151762	9.1e-06	0.0220376	0.00828259	0.00779758
Ulcerative colitis	OSA	rs3024493	A	C	0.154057	0.00129731	0.000208609	5e-10	-0.0119348	0.0114235	0.296136
Ulcerative colitis	OSA	rs3197999	A	G	0.286212	0.000786078	0.000166695	2.4e-06	0.00402404	0.00848996	0.635517
Ulcerative colitis	OSA	rs350070	A	G	0.24049	0.000790523	0.000176637	7.6e-06	-0.0127637	0.00883339	0.148477
Ulcerative colitis	OSA	rs4676410	A	G	0.2087	0.000980671	0.000186577	1.5e-07	-0.00123706	0.00937027	0.894969
Ulcerative colitis	OSA	rs4817986	T	G	0.266357	-0.00118999	0.000170238	2.7e-12	0.0134226	0.00959618	0.161889
Ulcerative colitis	OSA	rs55925810	C	T	0.52315	0.000707423	0.000151038	2.8e-06	-0.0196718	0.00826756	0.0173408
Ulcerative colitis	OSA	rs6017342	C	A	0.517893	0.000941952	0.000150572	4e-10	-0.0127089	0.00835659	0.128304
Ulcerative colitis	OSA	rs6141652	C	T	0.380014	0.00075789	0.000155534	1.1e-06	0.000902854	0.00830398	0.91342
Ulcerative colitis	OSA	rs6467597	A	G	0.233574	-0.00086271	0.000184132	2.8e-06	0.0135284	0.0098487	0.169557
Ulcerative colitis	OSA	rs6568689	C	T	0.640993	-0.000805167	0.00015782	3.4e-07	-0.0101437	0.00843442	0.22911
Ulcerative colitis	OSA	rs7035464	G	A	0.744776	0.000864589	0.000175279	8.1e-07	-0.00181254	0.0101302	0.857997
Ulcerative colitis	OSA	rs72658575	C	T	0.260235	-0.00111735	0.000171776	7.8e-11	0.0033281	0.00990973	0.736991
Ulcerative colitis	OSA	rs7554511	A	C	0.293519	-0.000854376	0.000164801	2.2e-07	-0.0149313	0.0100905	0.138942
Ulcerative colitis	OSA	rs7936070	T	G	0.47789	0.000791723	0.000150732	1.5e-07	-0.0037244	0.0083892	0.657078
Ulcerative colitis	OSA	rs9271176	G	A	0.673836	-0.00160425	0.000160599	1.7e-23	0.00719987	0.00836631	0.38947
Ulcerative colitis	OSA	rs990107	G	T	0.571696	-0.000855472	0.000151821	1.8e-08	0.000972314	0.00839014	0.907742
MR, Mendelian randomization; OSA, Obstructive sleep apnea; GDs, gastrointestinal diseases; SNP, single nucleotide polymorphisms; EAF, Effect allele frequencies; SE, standard error.
