# Supplementary material for: Obstructive sleep apnea and 19 gastrointestinal diseases: a Mendelian randomization study
Source: Front Psychiatry. 2024 Jul 26;15:1256116. doi: 10.3389/fpsyt.2024.1256116 (PMC11310136; doi:10.3389/fpsyt.2024.1256116)
Supplement: Supplementary file 3 [file Table_2.xlsx]

## Sheet: Sheet1
Table S2 Instrumental variables and F value used in MR analysis of the potential causal relationships between OSA and GDs.
Exposure	Outcome	SNP	Effect allele	Other allele	EAF	Exposure			Outcome			F value
						Beta	SE	Pvalue	Beta	SE	Pvalue
OSA	Calculus of bile duct	rs10070207	T	G	0.20588	-0.0456961	0.0103055	9.24e-06	-0.000172384	0.000154659	0.27	233.038
OSA	Calculus of bile duct	rs10082688	T	C	0.468133	0.0372199	0.00831318	7.56e-06	5.34e-05	0.000127293	0.67	235.448
OSA	Calculus of bile duct	rs1073331	G	A	0.612815	-0.0382925	0.008503	6.69e-06	-1.58e-05	0.000127638	0.9	237.492
OSA	Calculus of bile duct	rs10749837	C	T	0.546587	-0.0386656	0.00830522	3.23e-06	0.000191179	0.000128958	0.14	252.928
OSA	Calculus of bile duct	rs10811640	T	G	0.478757	0.0381593	0.00827959	4.05e-06	0.00013708	0.000126613	0.28	248.053
OSA	Calculus of bile duct	rs10860297	T	C	0.389871	0.0405413	0.00847456	1.72e-06	-8.36e-05	0.000132454	0.53	266.901
OSA	Calculus of bile duct	rs10917318	T	C	0.173889	-0.0567134	0.0110465	2.84e-07	2.99e-05	0.000154795	0.85	315.468
OSA	Calculus of bile duct	rs10986730	T	C	0.524315	-0.0535385	0.00827592	9.85e-11	-1.9e-05	0.000127138	0.88	488.357
OSA	Calculus of bile duct	rs11075985	A	C	0.428618	0.0856056	0.00830772	6.73e-25	-0.000163796	0.00012742	0.2	1228.67
OSA	Calculus of bile duct	rs11727262	A	G	0.60991	-0.0394126	0.00851529	3.68e-06	-6.06e-05	0.000133184	0.649999	252.287
OSA	Calculus of bile duct	rs11987767	G	A	0.386344	0.0405884	0.00848128	1.7e-06	0.000140313	0.000133297	0.29	266.633
OSA	Calculus of bile duct	rs1228509	C	A	0.656342	0.0470895	0.00873407	6.99e-08	-8.76e-05	0.000132357	0.51	341.517
OSA	Calculus of bile duct	rs12465802	A	G	0.405082	-0.0459006	0.00851986	7.15e-08	-0.000303926	0.000139788	0.0299999	346.697
OSA	Calculus of bile duct	rs12485486	G	C	0.34098	0.0405077	0.00870245	3.24e-06	-3.69e-05	0.000139943	0.79	251.707
OSA	Calculus of bile duct	rs12511115	C	G	0.295671	0.0539721	0.00906817	2.65e-09	0.00015284	0.000130076	0.24	414.307
OSA	Calculus of bile duct	rs12788184	G	A	0.477137	0.0508858	0.00828325	8.09e-10	2.69e-05	0.000126681	0.83	441.223
OSA	Calculus of bile duct	rs1359200	G	A	0.479948	-0.0394286	0.00831173	2.1e-06	0.000149702	0.000126812	0.24	264.895
OSA	Calculus of bile duct	rs139592	A	G	0.34001	-0.0388622	0.00875377	9.02e-06	0.000131022	0.000143545	0.36	231.34
OSA	Calculus of bile duct	rs1412235	C	G	0.376239	0.0381232	0.00851723	7.61e-06	0.000179872	0.000134563	0.18	232.825
OSA	Calculus of bile duct	rs1508351	A	G	0.627685	-0.0402031	0.0085404	2.51e-06	-0.000134593	0.000128157	0.29	257.853
OSA	Calculus of bile duct	rs1514985	A	G	0.474929	0.0391581	0.0082669	2.17e-06	0.000117319	0.000126643	0.35	261.032
OSA	Calculus of bile duct	rs1731248	C	A	0.641285	-0.040822	0.00860694	2.11e-06	2.91e-06	0.000144274	0.98	261.694
OSA	Calculus of bile duct	rs17616971	A	G	0.56482	0.0379459	0.00834892	5.49e-06	0.000115606	0.00012587	0.36	241.595
OSA	Calculus of bile duct	rs17622152	A	G	0.286895	-0.0426957	0.00923634	3.79e-06	-0.00033384	0.000133686	0.0129999	254.59
OSA	Calculus of bile duct	rs17751362	A	G	0.296811	0.0421761	0.00900907	2.85e-06	-0.000154614	0.00013796	0.26	253.443
OSA	Calculus of bile duct	rs1885767	G	A	0.594342	-0.0431766	0.00840784	2.82e-07	-4.7e-05	0.000129231	0.719999	306.871
OSA	Calculus of bile duct	rs1972686	C	A	0.408607	-0.0378373	0.00845992	7.73e-06	1.43e-05	0.000135162	0.92	236.154
OSA	Calculus of bile duct	rs2370982	T	C	0.237844	0.0512655	0.00961804	9.81e-08	0.000173728	0.000154589	0.26	325.292
OSA	Calculus of bile duct	rs262637	C	T	0.419561	-0.0372062	0.00840175	9.49e-06	0.00024777	0.000125796	0.0490004	230.116
OSA	Calculus of bile duct	rs2745751	A	C	0.573084	0.0416371	0.00841009	7.39e-07	0.000137072	0.000128384	0.29	289.576
OSA	Calculus of bile duct	rs2904804	T	G	0.755104	-0.0436398	0.00963038	5.86e-06	-0.000201512	0.00012774	0.11	240.399
OSA	Calculus of bile duct	rs3733344	G	T	0.477175	-0.0412808	0.00831306	6.84e-07	-0.000177411	0.000126834	0.16	290.25
OSA	Calculus of bile duct	rs4130764	G	T	0.573408	-0.0435464	0.00840619	2.22e-07	-5.04e-06	0.000131053	0.97	316.706
OSA	Calculus of bile duct	rs4132875	T	C	0.624217	0.0438201	0.00856823	3.15e-07	0.000263267	0.00013001	0.0430002	307.527
OSA	Calculus of bile duct	rs4399947	G	A	0.271659	0.0413802	0.00924441	7.6e-06	0.000355325	0.00014505	0.0140001	231.265
OSA	Calculus of bile duct	rs4559013	G	A	0.55233	-0.037183	0.00835026	8.47e-06	-0.0003233	0.000126857	0.0109999	233.354
OSA	Calculus of bile duct	rs4661211	C	G	0.26428	0.0431107	0.00932962	3.82e-06	-5.99e-05	0.000140157	0.67	246.68
OSA	Calculus of bile duct	rs5758238	A	G	0.609092	0.0415431	0.00848998	9.92e-07	0.00014537	0.000130418	0.27	280.533
OSA	Calculus of bile duct	rs58644697	A	G	0.230336	-0.0470552	0.00993571	2.18e-06	8.38e-05	0.000154596	0.59	267.973
OSA	Calculus of bile duct	rs60700772	C	T	0.221264	0.053051	0.00994095	9.47e-08	-1.59e-05	0.000153161	0.92	331.117
OSA	Calculus of bile duct	rs61873510	T	G	0.300779	0.0479469	0.00904282	1.14e-07	0.00035996	0.000137434	0.00879995	330.123
OSA	Calculus of bile duct	rs6478895	T	C	0.482551	-0.0417011	0.00827405	4.66e-07	-0.000122499	0.000126385	0.33	296.453
OSA	Calculus of bile duct	rs6791437	G	A	0.40915	-0.0456366	0.00846196	6.92e-08	-6.41e-05	0.000148285	0.67	343.792
OSA	Calculus of bile duct	rs6799517	A	C	0.228552	0.0497508	0.0098197	4.05e-07	7.11e-05	0.000144901	0.62	297.95
OSA	Calculus of bile duct	rs7014625	G	A	0.611445	-0.0385279	0.008484	5.59e-06	-7.38e-05	0.000127671	0.56	240.735
OSA	Calculus of bile duct	rs73341346	T	C	0.189737	0.047006	0.0104629	7.03e-06	-4.24e-05	0.00015578	0.79	231.874
OSA	Calculus of bile duct	rs8025493	A	G	0.560269	-0.040887	0.0083331	9.27e-07	-2.34e-05	0.000127861	0.85	281.18
OSA	Calculus of gallbladder	rs10070207	T	G	0.20588	-0.0456961	0.0103055	9.24376e-06	-0.000163522	0.000234086	0.48	233.038
OSA	Calculus of gallbladder	rs10082688	T	C	0.468133	0.0372199	0.00831318	7.56228e-06	0.000256379	0.000192668	0.18	235.448
OSA	Calculus of gallbladder	rs10423928	A	T	0.258227	-0.0475582	0.00950868	5.68693e-07	-0.000631	0.000240464	0.00870001	295.782
OSA	Calculus of gallbladder	rs1073331	G	A	0.612815	-0.0382925	0.008503	6.68715e-06	-5.89548e-07	0.000193192	1	237.492
OSA	Calculus of gallbladder	rs10749837	C	T	0.546587	-0.0386656	0.00830522	3.23073e-06	0.000171186	0.000195189	0.38	252.928
OSA	Calculus of gallbladder	rs10811640	T	G	0.478757	0.0381593	0.00827959	4.04923e-06	-1.51944e-05	0.00019164	0.94	248.053
OSA	Calculus of gallbladder	rs10860297	T	C	0.389871	0.0405413	0.00847456	1.71941e-06	-0.000355666	0.000200481	0.0759994	266.901
OSA	Calculus of gallbladder	rs10917318	T	C	0.173889	-0.0567134	0.0110465	2.83557e-07	-0.000134404	0.000234295	0.57	315.468
OSA	Calculus of gallbladder	rs10986730	T	C	0.524315	-0.0535385	0.00827592	9.85296e-11	-2.10071e-05	0.000192434	0.91	488.357
OSA	Calculus of gallbladder	rs11024007	T	A	0.133471	0.057399	0.0120316	1.83598e-06	-0.000387944	0.000238292	0.1	260.125
OSA	Calculus of gallbladder	rs11031751	C	T	0.209858	0.0499324	0.0101106	7.86778e-07	-2.70721e-05	0.00024181	0.91	282.246
OSA	Calculus of gallbladder	rs11075985	A	C	0.428618	0.0856056	0.00830772	6.735e-25	6.55717e-05	0.000192862	0.73	1228.67
OSA	Calculus of gallbladder	rs11160335	G	A	0.192642	-0.0473285	0.0105934	7.90523e-06	6.46174e-06	0.00024403	0.98	237.814
OSA	Calculus of gallbladder	rs11173186	A	G	0.227182	0.0444852	0.00982177	5.91949e-06	0.000226587	0.000244709	0.35	237.168
OSA	Calculus of gallbladder	rs11727262	A	G	0.60991	-0.0394126	0.00851529	3.68412e-06	0.000129249	0.000201583	0.52	252.287
OSA	Calculus of gallbladder	rs11981973	G	A	0.181564	0.0631996	0.0105931	2.42976e-09	7.82264e-05	0.000254873	0.760001	405.351
OSA	Calculus of gallbladder	rs11987767	G	A	0.386344	0.0405884	0.00848128	1.70439e-06	-0.000160173	0.000201755	0.43	266.633
OSA	Calculus of gallbladder	rs1228509	C	A	0.656342	0.0470895	0.00873407	6.98826e-08	-3.54211e-05	0.000200334	0.86	341.517
OSA	Calculus of gallbladder	rs12465802	A	G	0.405082	-0.0459006	0.00851986	7.14513e-08	-0.00024426	0.000211573	0.25	346.697
OSA	Calculus of gallbladder	rs12485486	G	C	0.34098	0.0405077	0.00870245	3.24379e-06	-4.16836e-05	0.000211815	0.84	251.707
OSA	Calculus of gallbladder	rs12511115	C	G	0.295671	0.0539721	0.00906817	2.6518e-09	-8.12212e-05	0.00019688	0.68	414.307
OSA	Calculus of gallbladder	rs12788184	G	A	0.477137	0.0508858	0.00828325	8.08668e-10	-0.000459965	0.000191742	0.016	441.223
OSA	Calculus of gallbladder	rs13383533	T	C	0.112457	0.0577391	0.0129879	8.7644e-06	0.000288776	0.000264859	0.28	227.131
OSA	Calculus of gallbladder	rs13420560	T	C	0.0599585	0.084636	0.0169858	6.26868e-07	0.000315339	0.000305945	0.3	275.633
OSA	Calculus of gallbladder	rs1359200	G	A	0.479948	-0.0394286	0.00831173	2.09819e-06	-0.000345227	0.00019194	0.0719996	264.895
OSA	Calculus of gallbladder	rs139592	A	G	0.34001	-0.0388622	0.00875377	9.01759e-06	0.000258025	0.00021727	0.23	231.34
OSA	Calculus of gallbladder	rs1412235	C	G	0.376239	0.0381232	0.00851723	7.60512e-06	0.000188181	0.000203673	0.36	232.825
OSA	Calculus of gallbladder	rs1436350	C	T	0.881344	0.060366	0.0129797	3.30648e-06	-0.000386425	0.000258805	0.14	260.15
OSA	Calculus of gallbladder	rs1508351	A	G	0.627685	-0.0402031	0.0085404	2.50893e-06	-0.000147143	0.000193972	0.450001	257.853
OSA	Calculus of gallbladder	rs1514985	A	G	0.474929	0.0391581	0.0082669	2.17191e-06	-0.000170558	0.000191684	0.37	261.032
OSA	Calculus of gallbladder	rs16837408	T	C	0.228222	-0.0511383	0.00996683	2.88438e-07	4.75042e-05	0.000263088	0.86	314.496
OSA	Calculus of gallbladder	rs1731248	C	A	0.641285	-0.040822	0.00860694	2.10663e-06	7.89189e-05	0.000218362	0.719999	261.694
OSA	Calculus of gallbladder	rs17616971	A	G	0.56482	0.0379459	0.00834892	5.49334e-06	0.000135196	0.000190517	0.48	241.595
OSA	Calculus of gallbladder	rs17622152	A	G	0.286895	-0.0426957	0.00923634	3.79001e-06	-0.000161625	0.000202345	0.42	254.59
OSA	Calculus of gallbladder	rs17751362	A	G	0.296811	0.0421761	0.00900907	2.84762e-06	0.000300979	0.000208815	0.15	253.443
OSA	Calculus of gallbladder	rs1885767	G	A	0.594342	-0.0431766	0.00840784	2.81727e-07	0.000130442	0.000195602	0.5	306.871
OSA	Calculus of gallbladder	rs1953450	A	C	0.140937	0.0637473	0.0117907	6.42415e-08	-6.65862e-05	0.000277815	0.81	335.949
OSA	Calculus of gallbladder	rs1972686	C	A	0.408607	-0.0378373	0.00845992	7.72972e-06	-0.000314007	0.000204577	0.12	236.154
OSA	Calculus of gallbladder	rs2370982	T	C	0.237844	0.0512655	0.00961804	9.81371e-08	0.000372998	0.000233986	0.11	325.292
OSA	Calculus of gallbladder	rs262637	C	T	0.419561	-0.0372062	0.00840175	9.49405e-06	0.000100837	0.000190402	0.6	230.116
OSA	Calculus of gallbladder	rs2716058	A	G	0.177038	0.0492325	0.0107698	4.84598e-06	-3.87864e-05	0.000299647	0.9	241.062
OSA	Calculus of gallbladder	rs2745751	A	C	0.573084	0.0416371	0.00841009	7.38898e-07	3.96101e-05	0.000194316	0.84	289.576
OSA	Calculus of gallbladder	rs285897	T	C	0.870051	0.0559833	0.012438	6.7638e-06	9.61634e-06	0.000248225	0.97	241.888
OSA	Calculus of gallbladder	rs2904804	T	G	0.755104	-0.0436398	0.00963038	5.8574e-06	6.53431e-05	0.000193342	0.74	240.399
OSA	Calculus of gallbladder	rs3733344	G	T	0.477175	-0.0412808	0.00831306	6.84266e-07	-0.000245655	0.000191974	0.2	290.25
OSA	Calculus of gallbladder	rs4130764	G	T	0.573408	-0.0435464	0.00840619	2.21556e-07	0.000159265	0.000198358	0.42	316.706
OSA	Calculus of gallbladder	rs4132875	T	C	0.624217	0.0438201	0.00856823	3.14984e-07	0.000352185	0.000196783	0.0729995	307.527
OSA	Calculus of gallbladder	rs4399947	G	A	0.271659	0.0413802	0.00924441	7.5969e-06	-0.000236326	0.000219543	0.28	231.265
OSA	Calculus of gallbladder	rs4450466	T	C	0.121969	0.0629683	0.0125256	4.97775e-07	8.79758e-05	0.000281836	0.75	289.898
OSA	Calculus of gallbladder	rs4559013	G	A	0.55233	-0.037183	0.00835026	8.47122e-06	-0.000496619	0.000192007	0.00969996	233.354
OSA	Calculus of gallbladder	rs4661211	C	G	0.26428	0.0431107	0.00932962	3.82186e-06	5.77712e-05	0.00021214	0.79	246.68
OSA	Calculus of gallbladder	rs4987856	T	C	0.049425	-0.103447	0.0196515	1.40896e-07	-4.65214e-05	0.000324186	0.89	343.303
OSA	Calculus of gallbladder	rs56812253	C	T	0.226787	-0.0460157	0.0100261	4.44115e-06	-7.26396e-05	0.000288543	0.8	253.469
OSA	Calculus of gallbladder	rs57187534	C	G	0.160072	0.0515502	0.0111609	3.85926e-06	0.000135085	0.000259674	0.6	243.894
OSA	Calculus of gallbladder	rs5758238	A	G	0.609092	0.0415431	0.00848998	9.92137e-07	-6.19779e-05	0.000197401	0.75	280.533
OSA	Calculus of gallbladder	rs58644697	A	G	0.230336	-0.0470552	0.00993571	2.18012e-06	-8.66476e-05	0.000233996	0.709999	267.973
OSA	Calculus of gallbladder	rs60700772	C	T	0.221264	0.053051	0.00994095	9.4699e-08	0.000295236	0.000231818	0.2	331.117
OSA	Calculus of gallbladder	rs61873510	T	G	0.300779	0.0479469	0.00904282	1.14411e-07	0.000202993	0.000208015	0.33	330.123
OSA	Calculus of gallbladder	rs6461205	T	G	0.659534	-0.0394901	0.00870949	5.7837e-06	-8.58274e-05	0.000206324	0.68	239.036
OSA	Calculus of gallbladder	rs6478895	T	C	0.482551	-0.0417011	0.00827405	4.65565e-07	-0.000268683	0.000191295	0.16	296.453
OSA	Calculus of gallbladder	rs6791437	G	A	0.40915	-0.0456366	0.00846196	6.9234e-08	0.0003375	0.000224442	0.13	343.792
OSA	Calculus of gallbladder	rs679880	A	G	0.744871	0.0469081	0.00957493	9.62991e-07	-1.45291e-05	0.000241571	0.95	285.478
OSA	Calculus of gallbladder	rs6799517	A	C	0.228552	0.0497508	0.0098197	4.05351e-07	-6.56772e-05	0.000219321	0.760001	297.95
OSA	Calculus of gallbladder	rs7014625	G	A	0.611445	-0.0385279	0.008484	5.59237e-06	-0.000412251	0.000193239	0.0329997	240.735
OSA	Calculus of gallbladder	rs73341346	T	C	0.189737	0.047006	0.0104629	7.0347e-06	0.000218791	0.000235784	0.35	231.874
OSA	Calculus of gallbladder	rs742760	T	A	0.163013	-0.0638305	0.0113047	1.63873e-08	-0.000111847	0.000245645	0.649999	379.623
OSA	Calculus of gallbladder	rs745631	G	A	0.420648	0.0402181	0.0083976	1.67416e-06	0.000111675	0.00023804	0.64	269.103
OSA	Calculus of gallbladder	rs74816811	A	G	0.105499	0.0653464	0.0133066	9.06934e-07	0.000175926	0.000311752	0.57	275.103
OSA	Calculus of gallbladder	rs7564231	G	A	0.87946	0.0661736	0.0129975	3.55699e-07	0.000365355	0.00028141	0.19	316.951
OSA	Calculus of gallbladder	rs76229479	C	A	0.0987328	-0.0770994	0.0140991	4.54138e-08	-0.000271186	0.000281976	0.34	361.201
OSA	Calculus of gallbladder	rs7644552	A	G	0.168387	0.0487128	0.0109557	8.73444e-06	0.000244906	0.000274219	0.37	226.818
OSA	Calculus of gallbladder	rs78189434	G	C	0.101146	0.0697474	0.0135246	2.50835e-07	-0.000270392	0.000315906	0.39	301.961
OSA	Calculus of gallbladder	rs7957506	C	T	0.156467	-0.0603353	0.0115611	1.80067e-07	0.000314072	0.000287216	0.27	328.063
OSA	Calculus of gallbladder	rs8025493	A	G	0.560269	-0.040887	0.0083331	9.26794e-07	-9.02114e-05	0.00019353	0.64	281.18
OSA	Calculus of gallbladder	rs9510262	T	G	0.14571	0.0540936	0.0116421	3.37813e-06	0.000180313	0.00029819	0.55	248.642
OSA	Calculus of gallbladder	rs9551988	T	C	0.0764815	0.0854277	0.0152766	2.24388e-08	0.000166635	0.000270889	0.54	351.981
OSA	Calculus of gallbladder	rs985049	C	A	0.256335	-0.051641	0.00956015	6.60147e-08	0.000322409	0.00026528	0.22	347.127
OSA	Chronic gastritis	rs10070207	T	G	0.20588	-0.0456961	0.0103055	9.24376e-06	-0.000192448	0.000203599	0.344543	233.038
OSA	Chronic gastritis	rs10082688	T	C	0.468133	0.0372199	0.00831318	7.56228e-06	0.000300937	0.00016696	0.071476	235.448
OSA	Chronic gastritis	rs10423928	A	T	0.258227	-0.0475582	0.00950868	5.68693e-07	-9.13722e-05	0.000208894	0.661816	295.782
OSA	Chronic gastritis	rs10507084	T	C	0.179114	0.0612998	0.0107405	1.14748e-08	0.000357	0.000353047	0.311924	377.297
OSA	Chronic gastritis	rs1073331	G	A	0.612815	-0.0382925	0.008503	6.68715e-06	-0.000184319	0.000167365	0.270767	237.492
OSA	Chronic gastritis	rs10749837	C	T	0.546587	-0.0386656	0.00830522	3.23073e-06	-0.000427731	0.000169423	0.0115822	252.928
OSA	Chronic gastritis	rs10811640	T	G	0.478757	0.0381593	0.00827959	4.04923e-06	0.00037099	0.000166231	0.0256301	248.053
OSA	Chronic gastritis	rs10860297	T	C	0.389871	0.0405413	0.00847456	1.71941e-06	-0.000126667	0.000173634	0.465692	266.901
OSA	Chronic gastritis	rs10917318	T	C	0.173889	-0.0567134	0.0110465	2.83557e-07	0.00030695	0.000202692	0.129933	315.468
OSA	Chronic gastritis	rs10986730	T	C	0.524315	-0.0535385	0.00827592	9.85296e-11	-0.000139486	0.000166913	0.403337	488.357
OSA	Chronic gastritis	rs11024007	T	A	0.133471	0.057399	0.0120316	1.83598e-06	9.55783e-05	0.000207384	0.644889	260.125
OSA	Chronic gastritis	rs11031751	C	T	0.209858	0.0499324	0.0101106	7.86778e-07	-0.000215583	0.000210507	0.305783	282.246
OSA	Chronic gastritis	rs11075985	A	C	0.428618	0.0856056	0.00830772	6.735e-25	0.000115829	0.000167326	0.488791	1228.67
OSA	Chronic gastritis	rs11160335	G	A	0.192642	-0.0473285	0.0105934	7.90523e-06	3.18864e-05	0.000211114	0.879945	237.814
OSA	Chronic gastritis	rs11173186	A	G	0.227182	0.0444852	0.00982177	5.91949e-06	-4.24443e-05	0.000211567	0.840997	237.168
OSA	Chronic gastritis	rs115711976	G	A	0.0100687	0.178019	0.0402933	9.95818e-06	-0.000266633	0.000771808	0.729745	215.605
OSA	Chronic gastritis	rs115960168	T	C	0.0534466	-0.0831296	0.0187732	9.5067e-06	-0.00079689	0.000450734	0.0770637	238.645
OSA	Chronic gastritis	rs116528678	A	G	0.00308967	-0.394691	0.0850911	3.51028e-06	-0.000870223	0.000731371	0.234106	327.621
OSA	Chronic gastritis	rs116929974	A	G	0.0167125	0.141166	0.031716	8.54954e-06	-0.000799874	0.000892206	0.36998	223.532
OSA	Chronic gastritis	rs117147102	A	G	0.0216443	0.128413	0.0275133	3.05174e-06	0.000413266	0.000580734	0.476697	238.36
OSA	Chronic gastritis	rs117228173	C	T	0.0536371	-0.0937725	0.0187441	5.65111e-07	-8.09743e-05	0.000572992	0.887618	304.743
OSA	Chronic gastritis	rs11727262	A	G	0.60991	-0.0394126	0.00851529	3.68412e-06	-8.44391e-05	0.000175008	0.629458	252.287
OSA	Chronic gastritis	rs117297687	C	T	0.00347465	-0.367192	0.0788418	3.20342e-06	-0.000196459	0.000679034	0.772336	318.76
OSA	Chronic gastritis	rs11981973	G	A	0.181564	0.0631996	0.0105931	2.42976e-09	0.00011675	0.000221007	0.597316	405.351
OSA	Chronic gastritis	rs11987767	G	A	0.386344	0.0405884	0.00848128	1.70439e-06	0.000105419	0.000174819	0.546496	266.633
OSA	Chronic gastritis	rs1228509	C	A	0.656342	0.0470895	0.00873407	6.98826e-08	-0.000125239	0.000173878	0.471361	341.517
OSA	Chronic gastritis	rs12465802	A	G	0.405082	-0.0459006	0.00851986	7.14513e-08	0.000196471	0.000192344	0.307041	346.697
OSA	Chronic gastritis	rs12485486	G	C	0.34098	0.0405077	0.00870245	3.24379e-06	-0.000322815	0.000183424	0.0784188	251.707
OSA	Chronic gastritis	rs12511115	C	G	0.295671	0.0539721	0.00906817	2.6518e-09	0.000185544	0.000171088	0.278146	414.307
OSA	Chronic gastritis	rs12788184	G	A	0.477137	0.0508858	0.00828325	8.08668e-10	-0.000173121	0.000166375	0.298088	441.223
OSA	Chronic gastritis	rs13383533	T	C	0.112457	0.0577391	0.0129879	8.7644e-06	-0.000277634	0.00022924	0.225856	227.131
OSA	Chronic gastritis	rs13420560	T	C	0.0599585	0.084636	0.0169858	6.26868e-07	0.000514074	0.000266418	0.0536599	275.633
OSA	Chronic gastritis	rs1359200	G	A	0.479948	-0.0394286	0.00831173	2.09819e-06	-1.79931e-05	0.00016643	0.913907	264.895
OSA	Chronic gastritis	rs139592	A	G	0.34001	-0.0388622	0.00875377	9.01759e-06	4.34513e-06	0.000188218	0.981582	231.34
OSA	Chronic gastritis	rs140929616	C	T	0.022752	0.139959	0.0271237	2.46915e-07	0.000259143	0.000657366	0.693423	297.356
OSA	Chronic gastritis	rs1412235	C	G	0.376239	0.0381232	0.00851723	7.60512e-06	-0.00021302	0.000176326	0.227007	232.825
OSA	Chronic gastritis	rs142006783	C	T	0.0388688	0.109451	0.021051	2.00013e-07	0.000663207	0.000803621	0.409217	305.551
OSA	Chronic gastritis	rs1436350	C	T	0.881344	0.060366	0.0129797	3.30648e-06	-5.53613e-05	0.00022384	0.804657	260.15
OSA	Chronic gastritis	rs147797702	C	T	0.0102674	-0.193952	0.0428352	5.95826e-06	0.00133109	0.000755871	0.0782402	260.958
OSA	Chronic gastritis	rs147965823	G	A	0.0189813	0.136125	0.0293708	3.57446e-06	-0.000351754	0.00085163	0.679581	235.533
OSA	Chronic gastritis	rs1508351	A	G	0.627685	-0.0402031	0.0085404	2.50893e-06	-6.7065e-05	0.000173224	0.698639	257.853
OSA	Chronic gastritis	rs1514985	A	G	0.474929	0.0391581	0.0082669	2.17191e-06	0.000197366	0.000166217	0.235069	261.032
OSA	Chronic gastritis	rs16837408	T	C	0.228222	-0.0511383	0.00996683	2.88438e-07	3.59345e-05	0.00022702	0.87423	314.496
OSA	Chronic gastritis	rs16854694	T	C	0.0599743	-0.0933884	0.0178508	1.68041e-07	0.000183858	0.000484013	0.704048	335.73
OSA	Chronic gastritis	rs1731248	C	A	0.641285	-0.040822	0.00860694	2.10663e-06	-5.6474e-05	0.000189328	0.765484	261.694
OSA	Chronic gastritis	rs17616971	A	G	0.56482	0.0379459	0.00834892	5.49334e-06	0.000335942	0.000165308	0.0421318	241.595
OSA	Chronic gastritis	rs17622152	A	G	0.286895	-0.0426957	0.00923634	3.79001e-06	1.85584e-05	0.000176177	0.916107	254.59
OSA	Chronic gastritis	rs17751362	A	G	0.296811	0.0421761	0.00900907	2.84762e-06	-0.000330388	0.000180601	0.0673442	253.443
OSA	Chronic gastritis	rs1885767	G	A	0.594342	-0.0431766	0.00840784	2.81727e-07	-9.66908e-05	0.000169707	0.568846	306.871
OSA	Chronic gastritis	rs1953450	A	C	0.140937	0.0637473	0.0117907	6.42415e-08	-0.000276568	0.000242146	0.253391	335.949
OSA	Chronic gastritis	rs1972686	C	A	0.408607	-0.0378373	0.00845992	7.72972e-06	5.04277e-05	0.000177343	0.776142	236.154
OSA	Chronic gastritis	rs2370982	T	C	0.237844	0.0512655	0.00961804	9.81371e-08	-0.000311137	0.000204779	0.128669	325.292
OSA	Chronic gastritis	rs2530482	A	C	0.739637	-0.0487481	0.00952874	3.12245e-07	-0.000170344	0.000187635	0.36396	312.452
OSA	Chronic gastritis	rs262637	C	T	0.419561	-0.0372062	0.00840175	9.49405e-06	0.000100773	0.00016488	0.541074	230.116
OSA	Chronic gastritis	rs2716058	A	G	0.177038	0.0492325	0.0107698	4.84598e-06	-6.20164e-05	0.000260518	0.811842	241.062
OSA	Chronic gastritis	rs2745751	A	C	0.573084	0.0416371	0.00841009	7.38898e-07	0.000108565	0.00016852	0.519426	289.576
OSA	Chronic gastritis	rs285897	T	C	0.870051	0.0559833	0.012438	6.7638e-06	-8.82397e-05	0.00021446	0.680743	241.888
OSA	Chronic gastritis	rs2904804	T	G	0.755104	-0.0436398	0.00963038	5.8574e-06	7.8136e-05	0.000167476	0.640821	240.399
OSA	Chronic gastritis	rs369312502	G	A	0.214987	0.0445523	0.0100129	8.60744e-06	0.000228463	0.000209306	0.275043	228.661
OSA	Chronic gastritis	rs3733344	G	T	0.477175	-0.0412808	0.00831306	6.84266e-07	0.000108361	0.000166275	0.514596	290.25
OSA	Chronic gastritis	rs4130764	G	T	0.573408	-0.0435464	0.00840619	2.21556e-07	7.89308e-05	0.000171676	0.645684	316.706
OSA	Chronic gastritis	rs4132875	T	C	0.624217	0.0438201	0.00856823	3.14984e-07	-4.64055e-05	0.000170632	0.78565	307.527
OSA	Chronic gastritis	rs4373375	C	G	0.0517076	-0.0930633	0.0190639	1.05202e-06	0.000163617	0.000293582	0.577315	289.931
OSA	Chronic gastritis	rs4399947	G	A	0.271659	0.0413802	0.00924441	7.5969e-06	-0.000136033	0.00019057	0.475339	231.265
OSA	Chronic gastritis	rs4450466	T	C	0.121969	0.0629683	0.0125256	4.97775e-07	0.000194667	0.000244122	0.42521	289.898
OSA	Chronic gastritis	rs4559013	G	A	0.55233	-0.037183	0.00835026	8.47122e-06	-0.000212758	0.000166364	0.200942	233.354
OSA	Chronic gastritis	rs4661211	C	G	0.26428	0.0431107	0.00932962	3.82186e-06	9.56217e-05	0.000183646	0.602587	246.68
OSA	Chronic gastritis	rs4987856	T	C	0.049425	-0.103447	0.0196515	1.40896e-07	0.000152513	0.000280663	0.586854	343.303
OSA	Chronic gastritis	rs542956119	T	C	0.00141479	-0.570261	0.128924	9.72344e-06	0.000391967	0.00078299	0.61665	313.687
OSA	Chronic gastritis	rs55942341	C	G	0.0214394	-0.133133	0.0298922	8.43753e-06	-0.000513887	0.000554735	0.354256	253.844
OSA	Chronic gastritis	rs562451094	G	A	0.0262181	-0.121376	0.0273314	8.95836e-06	-0.000494064	0.000526478	0.348022	256.76
OSA	Chronic gastritis	rs56250002	T	C	0.0699683	0.0717826	0.0160561	7.79505e-06	0.000305285	0.000336678	0.364536	228.876
OSA	Chronic gastritis	rs56812253	C	T	0.226787	-0.0460157	0.0100261	4.44115e-06	-0.000122519	0.000249592	0.623514	253.469
OSA	Chronic gastritis	rs57187534	C	G	0.160072	0.0515502	0.0111609	3.85926e-06	-6.03336e-05	0.000224415	0.788047	243.894
OSA	Chronic gastritis	rs5758238	A	G	0.609092	0.0415431	0.00848998	9.92137e-07	0.000283653	0.00017112	0.0973935	280.533
OSA	Chronic gastritis	rs58644697	A	G	0.230336	-0.0470552	0.00993571	2.18012e-06	0.000112295	0.000202958	0.580065	267.973
OSA	Chronic gastritis	rs59333125	C	A	0.080582	-0.0898793	0.015499	6.66962e-09	-0.000506596	0.00031934	0.112652	408.755
OSA	Chronic gastritis	rs60700772	C	T	0.221264	0.053051	0.00994095	9.4699e-08	0.000312146	0.000201541	0.121432	331.117
OSA	Chronic gastritis	rs61749913	C	T	0.0341943	0.107415	0.0222831	1.43221e-06	0.000160022	0.000450283	0.722304	260.122
OSA	Chronic gastritis	rs61873510	T	G	0.300779	0.0479469	0.00904282	1.14411e-07	-7.70198e-05	0.000180744	0.670016	330.123
OSA	Chronic gastritis	rs6461205	T	G	0.659534	-0.0394901	0.00870949	5.7837e-06	8.3374e-05	0.000179036	0.641443	239.036
OSA	Chronic gastritis	rs6478895	T	C	0.482551	-0.0417011	0.00827405	4.65565e-07	-5.70053e-05	0.000165812	0.731003	296.453
OSA	Chronic gastritis	rs652495	G	A	0.905198	0.0656817	0.0143416	4.65415e-06	0.000232363	0.000302499	0.442402	252.722
OSA	Chronic gastritis	rs6791437	G	A	0.40915	-0.0456366	0.00846196	6.9234e-08	3.03975e-06	0.000194146	0.987508	343.792
OSA	Chronic gastritis	rs679880	A	G	0.744871	0.0469081	0.00957493	9.62991e-07	0.000156333	0.000209927	0.456451	285.478
OSA	Chronic gastritis	rs6799517	A	C	0.228552	0.0497508	0.0098197	4.05351e-07	0.000156072	0.000190011	0.411427	297.95
OSA	Chronic gastritis	rs7014625	G	A	0.611445	-0.0385279	0.008484	5.59237e-06	0.000255085	0.00016743	0.127627	240.735
OSA	Chronic gastritis	rs72818251	T	C	0.026183	-0.128158	0.0270128	2.09184e-06	-1.7804e-05	0.000302293	0.953035	285.907
OSA	Chronic gastritis	rs72893348	T	C	0.0616216	0.0860657	0.0169236	3.66575e-07	5.97915e-05	0.000647496	0.926426	292.426
OSA	Chronic gastritis	rs73341346	T	C	0.189737	0.047006	0.0104629	7.0347e-06	6.86489e-05	0.000204605	0.737233	231.874
OSA	Chronic gastritis	rs742760	T	A	0.163013	-0.0638305	0.0113047	1.63873e-08	-0.000302016	0.000212776	0.15578	379.623
OSA	Chronic gastritis	rs74381336	A	T	0.00415984	-0.339002	0.0717329	2.29106e-06	-0.000991808	0.000890181	0.26521	325.055
OSA	Chronic gastritis	rs745631	G	A	0.420648	0.0402181	0.0083976	1.67416e-06	-5.33962e-05	0.000206756	0.796209	269.103
OSA	Chronic gastritis	rs74816811	A	G	0.105499	0.0653464	0.0133066	9.06934e-07	0.000317026	0.000271419	0.242794	275.103
OSA	Chronic gastritis	rs7564231	G	A	0.87946	0.0661736	0.0129975	3.55699e-07	0.000423811	0.000244505	0.0830367	316.951
OSA	Chronic gastritis	rs76139557	C	T	0.0458854	0.0881011	0.0193386	5.22083e-06	0.000544041	0.000342206	0.11188	231.956
OSA	Chronic gastritis	rs76229479	C	A	0.0987328	-0.0770994	0.0140991	4.54138e-08	6.10277e-05	0.000243544	0.802137	361.201
OSA	Chronic gastritis	rs7644552	A	G	0.168387	0.0487128	0.0109557	8.73444e-06	-0.000254227	0.000236988	0.283387	226.818
OSA	Chronic gastritis	rs76934143	T	A	0.0462753	0.0891085	0.0195063	4.91952e-06	-8.40384e-05	0.000419054	0.841056	239.214
OSA	Chronic gastritis	rs77842068	T	C	0.00777131	0.207909	0.0453403	4.52851e-06	-0.00108072	0.000903115	0.23144	227.517
OSA	Chronic gastritis	rs77970994	C	T	0.0304867	-0.111407	0.0248033	7.06834e-06	-0.000923493	0.000354167	0.00912074	250.426
OSA	Chronic gastritis	rs78189434	G	C	0.101146	0.0697474	0.0135246	2.50835e-07	-0.000209235	0.000272344	0.442326	301.961
OSA	Chronic gastritis	rs7824549	A	G	0.103278	-0.0691399	0.0137897	5.33433e-07	-0.000194874	0.000324335	0.547946	302.26
OSA	Chronic gastritis	rs78270246	T	A	0.078132	0.0700301	0.0154033	5.45622e-06	0.000723456	0.000467117	0.121438	241.127
OSA	Chronic gastritis	rs78549563	A	G	0.136301	-0.0668568	0.0122394	4.69675e-08	0.000890262	0.000299784	0.00298133	359.321
OSA	Chronic gastritis	rs7957506	C	T	0.156467	-0.0603353	0.0115611	1.80067e-07	-0.000302436	0.000248617	0.223806	328.063
OSA	Chronic gastritis	rs79677549	A	G	0.108136	0.0645994	0.0131262	8.59233e-07	0.000111448	0.000332338	0.737364	274.756
OSA	Chronic gastritis	rs8025493	A	G	0.560269	-0.040887	0.0083331	9.26794e-07	-7.99885e-05	0.000167732	0.633445	281.18
OSA	Chronic gastritis	rs9510262	T	G	0.14571	0.0540936	0.0116421	3.37813e-06	0.000234655	0.000258493	0.363995	248.642
OSA	Chronic gastritis	rs9551988	T	C	0.0764815	0.0854277	0.0152766	2.24388e-08	-2.15472e-05	0.000235515	0.927104	351.981
OSA	Chronic gastritis	rs9829140	C	T	0.0723058	-0.0766654	0.0162975	2.54963e-06	-3.4567e-05	0.000324253	0.915102	269.148
OSA	Chronic gastritis	rs985049	C	A	0.256335	-0.051641	0.00956015	6.60147e-08	-0.000225158	0.000230798	0.329281	347.127
OSA	Chronic gastritis	rs9897957	G	T	0.474792	-0.0373692	0.00827772	6.34868e-06	-0.00017883	0.000165618	0.280243	237.704
OSA	Gastroduodenal ulcer	rs10070207	T	G	0.20588	-0.0456961	0.0103055	9.24376e-06	-0.000418944	0.000282503	0.138082	233.038
OSA	Gastroduodenal ulcer	rs10082688	T	C	0.468133	0.0372199	0.00831318	7.56228e-06	0.000168689	0.000231666	0.466518	235.448
OSA	Gastroduodenal ulcer	rs10423928	A	T	0.258227	-0.0475582	0.00950868	5.68693e-07	-8.01355e-05	0.000289851	0.782186	295.782
OSA	Gastroduodenal ulcer	rs10507084	T	C	0.179114	0.0612998	0.0107405	1.14748e-08	0.000990858	0.000489868	0.0431042	377.297
OSA	Gastroduodenal ulcer	rs1073331	G	A	0.612815	-0.0382925	0.008503	6.68715e-06	0.000152589	0.000232227	0.511139	237.492
OSA	Gastroduodenal ulcer	rs10749837	C	T	0.546587	-0.0386656	0.00830522	3.23073e-06	-4.12972e-05	0.000235084	0.860554	252.928
OSA	Gastroduodenal ulcer	rs10811640	T	G	0.478757	0.0381593	0.00827959	4.04923e-06	0.000360336	0.000230654	0.118233	248.053
OSA	Gastroduodenal ulcer	rs10860297	T	C	0.389871	0.0405413	0.00847456	1.71941e-06	0.000335061	0.000240924	0.164308	266.901
OSA	Gastroduodenal ulcer	rs10917318	T	C	0.173889	-0.0567134	0.0110465	2.83557e-07	-0.000454928	0.000281244	0.105759	315.468
OSA	Gastroduodenal ulcer	rs10986730	T	C	0.524315	-0.0535385	0.00827592	9.85296e-11	-0.000266883	0.0002316	0.24918	488.357
OSA	Gastroduodenal ulcer	rs11024007	T	A	0.133471	0.057399	0.0120316	1.83598e-06	0.000459651	0.000287755	0.110184	260.125
OSA	Gastroduodenal ulcer	rs11031751	C	T	0.209858	0.0499324	0.0101106	7.86778e-07	2.5289e-05	0.000292089	0.931006	282.246
OSA	Gastroduodenal ulcer	rs11075985	A	C	0.428618	0.0856056	0.00830772	6.735e-25	0.000254513	0.000232173	0.272982	1228.67
OSA	Gastroduodenal ulcer	rs11160335	G	A	0.192642	-0.0473285	0.0105934	7.90523e-06	-0.000186908	0.00029293	0.523433	237.814
OSA	Gastroduodenal ulcer	rs11173186	A	G	0.227182	0.0444852	0.00982177	5.91949e-06	-0.000376536	0.000293559	0.199612	237.168
OSA	Gastroduodenal ulcer	rs115711976	G	A	0.0100687	0.178019	0.0402933	9.95818e-06	0.00011866	0.00107092	0.911773	215.605
OSA	Gastroduodenal ulcer	rs115960168	T	C	0.0534466	-0.0831296	0.0187732	9.5067e-06	-0.000306398	0.000625417	0.624197	238.645
OSA	Gastroduodenal ulcer	rs116528678	A	G	0.00308967	-0.394691	0.0850911	3.51028e-06	-0.00178557	0.00101481	0.078491	327.621
OSA	Gastroduodenal ulcer	rs116929974	A	G	0.0167125	0.141166	0.031716	8.54954e-06	-0.00139675	0.00123798	0.259215	223.532
OSA	Gastroduodenal ulcer	rs117130359	A	G	0.0347423	-0.106949	0.0231339	3.78152e-06	0.0012604	0.00141402	0.372739	261.855
OSA	Gastroduodenal ulcer	rs117147102	A	G	0.0216443	0.128413	0.0275133	3.05174e-06	0.000197616	0.000805797	0.806269	238.36
OSA	Gastroduodenal ulcer	rs117228173	C	T	0.0536371	-0.0937725	0.0187441	5.65111e-07	-0.000133086	0.000795053	0.867061	304.743
OSA	Gastroduodenal ulcer	rs11727262	A	G	0.60991	-0.0394126	0.00851529	3.68412e-06	-0.000373257	0.000242831	0.124267	252.287
OSA	Gastroduodenal ulcer	rs117297687	C	T	0.00347465	-0.367192	0.0788418	3.20342e-06	-0.000829693	0.000942191	0.378535	318.76
OSA	Gastroduodenal ulcer	rs11981973	G	A	0.181564	0.0631996	0.0105931	2.42976e-09	-0.000399889	0.000306658	0.192226	405.351
OSA	Gastroduodenal ulcer	rs11987767	G	A	0.386344	0.0405884	0.00848128	1.70439e-06	0.000184148	0.000242569	0.447758	266.633
OSA	Gastroduodenal ulcer	rs1228509	C	A	0.656342	0.0470895	0.00873407	6.98826e-08	-0.000210122	0.000241264	0.383798	341.517
OSA	Gastroduodenal ulcer	rs12465802	A	G	0.405082	-0.0459006	0.00851986	7.14513e-08	8.06022e-05	0.000266887	0.762646	346.697
OSA	Gastroduodenal ulcer	rs12485486	G	C	0.34098	0.0405077	0.00870245	3.24379e-06	0.000253063	0.00025451	0.320069	251.707
OSA	Gastroduodenal ulcer	rs12511115	C	G	0.295671	0.0539721	0.00906817	2.6518e-09	0.00036185	0.000237393	0.127442	414.307
OSA	Gastroduodenal ulcer	rs12788184	G	A	0.477137	0.0508858	0.00828325	8.08668e-10	0.000184541	0.000230854	0.424069	441.223
OSA	Gastroduodenal ulcer	rs13383533	T	C	0.112457	0.0577391	0.0129879	8.7644e-06	0.000390827	0.000318082	0.219185	227.131
OSA	Gastroduodenal ulcer	rs13420560	T	C	0.0599585	0.084636	0.0169858	6.26868e-07	-0.000392844	0.000369668	0.287922	275.633
OSA	Gastroduodenal ulcer	rs1359200	G	A	0.479948	-0.0394286	0.00831173	2.09819e-06	3.55977e-05	0.000230929	0.877492	264.895
OSA	Gastroduodenal ulcer	rs139592	A	G	0.34001	-0.0388622	0.00875377	9.01759e-06	-0.000114796	0.000261161	0.660257	231.34
OSA	Gastroduodenal ulcer	rs139879148	C	G	0.00237779	0.380683	0.0799829	1.9402e-06	-0.000737162	0.00157598	0.639966	234.659
OSA	Gastroduodenal ulcer	rs140896965	T	C	0.0490372	-0.111452	0.0198799	2.06739e-08	5.02706e-05	0.00149846	0.973237	395.586
OSA	Gastroduodenal ulcer	rs140929616	C	T	0.022752	0.139959	0.0271237	2.46915e-07	7.84527e-05	0.000912127	0.931458	297.356
OSA	Gastroduodenal ulcer	rs1412235	C	G	0.376239	0.0381232	0.00851723	7.60512e-06	-0.000145812	0.00024466	0.551192	232.825
OSA	Gastroduodenal ulcer	rs142006783	C	T	0.0388688	0.109451	0.021051	2.00013e-07	0.000638872	0.00111506	0.566681	305.551
OSA	Gastroduodenal ulcer	rs1436350	C	T	0.881344	0.060366	0.0129797	3.30648e-06	0.000265455	0.000310589	0.392727	260.15
OSA	Gastroduodenal ulcer	rs147797702	C	T	0.0102674	-0.193952	0.0428352	5.95826e-06	-0.00233737	0.0010488	0.0258404	260.958
OSA	Gastroduodenal ulcer	rs147965823	G	A	0.0189813	0.136125	0.0293708	3.57446e-06	-0.00112035	0.00118168	0.343076	235.533
OSA	Gastroduodenal ulcer	rs1508351	A	G	0.627685	-0.0402031	0.0085404	2.50893e-06	0.000237765	0.000240355	0.322556	257.853
OSA	Gastroduodenal ulcer	rs1514985	A	G	0.474929	0.0391581	0.0082669	2.17191e-06	0.000320336	0.000230633	0.164852	261.032
OSA	Gastroduodenal ulcer	rs16837408	T	C	0.228222	-0.0511383	0.00996683	2.88438e-07	0.000497072	0.000315	0.114565	314.496
OSA	Gastroduodenal ulcer	rs16854694	T	C	0.0599743	-0.0933884	0.0178508	1.68041e-07	0.000328883	0.000671591	0.624343	335.73
OSA	Gastroduodenal ulcer	rs1731248	C	A	0.641285	-0.040822	0.00860694	2.10663e-06	-0.000143744	0.000262701	0.584256	261.694
OSA	Gastroduodenal ulcer	rs17616971	A	G	0.56482	0.0379459	0.00834892	5.49334e-06	-8.41881e-05	0.000229373	0.713594	241.595
OSA	Gastroduodenal ulcer	rs17622152	A	G	0.286895	-0.0426957	0.00923634	3.79001e-06	-4.81872e-05	0.000244454	0.843732	254.59
OSA	Gastroduodenal ulcer	rs17751362	A	G	0.296811	0.0421761	0.00900907	2.84762e-06	0.000244991	0.000250593	0.32825	253.443
OSA	Gastroduodenal ulcer	rs1885767	G	A	0.594342	-0.0431766	0.00840784	2.81727e-07	-0.000804937	0.000235473	0.000630014	306.871
OSA	Gastroduodenal ulcer	rs1953450	A	C	0.140937	0.0637473	0.0117907	6.42415e-08	-0.000340073	0.00033599	0.311465	335.949
OSA	Gastroduodenal ulcer	rs1972686	C	A	0.408607	-0.0378373	0.00845992	7.72972e-06	-0.00013691	0.000246072	0.577952	236.154
OSA	Gastroduodenal ulcer	rs2370982	T	C	0.237844	0.0512655	0.00961804	9.81371e-08	-3.202e-05	0.000284142	0.910276	325.292
OSA	Gastroduodenal ulcer	rs2530482	A	C	0.739637	-0.0487481	0.00952874	3.12245e-07	-0.000454789	0.000260352	0.0806678	312.452
OSA	Gastroduodenal ulcer	rs262637	C	T	0.419561	-0.0372062	0.00840175	9.49405e-06	-0.000233505	0.000228778	0.307417	230.116
OSA	Gastroduodenal ulcer	rs2716058	A	G	0.177038	0.0492325	0.0107698	4.84598e-06	7.03542e-06	0.000361481	0.984472	241.062
OSA	Gastroduodenal ulcer	rs2745751	A	C	0.573084	0.0416371	0.00841009	7.38898e-07	0.000146835	0.000233829	0.530031	289.576
OSA	Gastroduodenal ulcer	rs285897	T	C	0.870051	0.0559833	0.012438	6.7638e-06	0.000173165	0.000297573	0.560618	241.888
OSA	Gastroduodenal ulcer	rs2904804	T	G	0.755104	-0.0436398	0.00963038	5.8574e-06	-0.000505888	0.000232379	0.0294815	240.399
OSA	Gastroduodenal ulcer	rs369312502	G	A	0.214987	0.0445523	0.0100129	8.60744e-06	0.000289068	0.000290422	0.319574	228.661
OSA	Gastroduodenal ulcer	rs3733344	G	T	0.477175	-0.0412808	0.00831306	6.84266e-07	-0.000366889	0.000230714	0.111783	290.25
OSA	Gastroduodenal ulcer	rs4130764	G	T	0.573408	-0.0435464	0.00840619	2.21556e-07	-5.03455e-05	0.000238208	0.832614	316.706
OSA	Gastroduodenal ulcer	rs4132875	T	C	0.624217	0.0438201	0.00856823	3.14984e-07	-0.000508189	0.000236758	0.0318376	307.527
OSA	Gastroduodenal ulcer	rs4373375	C	G	0.0517076	-0.0930633	0.0190639	1.05202e-06	-0.00067351	0.000407358	0.0982585	289.931
OSA	Gastroduodenal ulcer	rs4399947	G	A	0.271659	0.0413802	0.00924441	7.5969e-06	0.000186429	0.000264425	0.48079	231.265
OSA	Gastroduodenal ulcer	rs4450466	T	C	0.121969	0.0629683	0.0125256	4.97775e-07	-0.000387256	0.00033873	0.252933	289.898
OSA	Gastroduodenal ulcer	rs4559013	G	A	0.55233	-0.037183	0.00835026	8.47122e-06	-0.000189108	0.000230838	0.41266	233.354
OSA	Gastroduodenal ulcer	rs4661211	C	G	0.26428	0.0431107	0.00932962	3.82186e-06	-0.000177556	0.000254818	0.485933	246.68
OSA	Gastroduodenal ulcer	rs4987856	T	C	0.049425	-0.103447	0.0196515	1.40896e-07	0.000387682	0.000389432	0.319491	343.303
OSA	Gastroduodenal ulcer	rs542956119	T	C	0.00141479	-0.570261	0.128924	9.72344e-06	-0.000959885	0.00108644	0.376957	313.687
OSA	Gastroduodenal ulcer	rs55942341	C	G	0.0214394	-0.133133	0.0298922	8.43753e-06	-3.97231e-05	0.000769721	0.958842	253.844
OSA	Gastroduodenal ulcer	rs562451094	G	A	0.0262181	-0.121376	0.0273314	8.95836e-06	0.000896179	0.000730512	0.219905	256.76
OSA	Gastroduodenal ulcer	rs56250002	T	C	0.0699683	0.0717826	0.0160561	7.79505e-06	-0.000463217	0.000467157	0.321409	228.876
OSA	Gastroduodenal ulcer	rs56812253	C	T	0.226787	-0.0460157	0.0100261	4.44115e-06	-0.000332837	0.000346321	0.33652	253.469
OSA	Gastroduodenal ulcer	rs57187534	C	G	0.160072	0.0515502	0.0111609	3.85926e-06	6.60409e-05	0.000311386	0.83204	243.894
OSA	Gastroduodenal ulcer	rs5758238	A	G	0.609092	0.0415431	0.00848998	9.92137e-07	-0.000205962	0.000237437	0.385702	280.533
OSA	Gastroduodenal ulcer	rs58644697	A	G	0.230336	-0.0470552	0.00993571	2.18012e-06	0.000404514	0.000281613	0.150884	267.973
OSA	Gastroduodenal ulcer	rs59333125	C	A	0.080582	-0.0898793	0.015499	6.66962e-09	-0.000801086	0.000443098	0.0706204	408.755
OSA	Gastroduodenal ulcer	rs60700772	C	T	0.221264	0.053051	0.00994095	9.4699e-08	0.000837171	0.000279645	0.00275639	331.117
OSA	Gastroduodenal ulcer	rs61749913	C	T	0.0341943	0.107415	0.0222831	1.43221e-06	-0.000279015	0.000624789	0.655182	260.122
OSA	Gastroduodenal ulcer	rs61873510	T	G	0.300779	0.0479469	0.00904282	1.14411e-07	-0.000187857	0.00025079	0.453821	330.123
OSA	Gastroduodenal ulcer	rs6461205	T	G	0.659534	-0.0394901	0.00870949	5.7837e-06	-0.000236383	0.000248421	0.341331	239.036
OSA	Gastroduodenal ulcer	rs6478895	T	C	0.482551	-0.0417011	0.00827405	4.65565e-07	-6.91591e-05	0.000230073	0.763721	296.453
OSA	Gastroduodenal ulcer	rs652495	G	A	0.905198	0.0656817	0.0143416	4.65415e-06	-0.000333184	0.000419732	0.42731	252.722
OSA	Gastroduodenal ulcer	rs6791437	G	A	0.40915	-0.0456366	0.00846196	6.9234e-08	-0.00036875	0.000269387	0.171046	343.792
OSA	Gastroduodenal ulcer	rs679880	A	G	0.744871	0.0469081	0.00957493	9.62991e-07	0.000502754	0.000291283	0.084349	285.478
OSA	Gastroduodenal ulcer	rs6799517	A	C	0.228552	0.0497508	0.0098197	4.05351e-07	0.000115524	0.000263649	0.661263	297.95
OSA	Gastroduodenal ulcer	rs7014625	G	A	0.611445	-0.0385279	0.008484	5.59237e-06	-3.38285e-05	0.000232318	0.884227	240.735
OSA	Gastroduodenal ulcer	rs72818251	T	C	0.026183	-0.128158	0.0270128	2.09184e-06	-0.000400755	0.000419445	0.339355	285.907
OSA	Gastroduodenal ulcer	rs72893348	T	C	0.0616216	0.0860657	0.0169236	3.66575e-07	-0.00135552	0.000898428	0.13136	292.426
OSA	Gastroduodenal ulcer	rs73341346	T	C	0.189737	0.047006	0.0104629	7.0347e-06	-0.00020528	0.000283899	0.469633	231.874
OSA	Gastroduodenal ulcer	rs742760	T	A	0.163013	-0.0638305	0.0113047	1.63873e-08	-0.000175435	0.000295237	0.552367	379.623
OSA	Gastroduodenal ulcer	rs74381336	A	T	0.00415984	-0.339002	0.0717329	2.29106e-06	0.000595049	0.00123517	0.62998	325.055
OSA	Gastroduodenal ulcer	rs745631	G	A	0.420648	0.0402181	0.0083976	1.67416e-06	0.000441742	0.000286883	0.12361	269.103
OSA	Gastroduodenal ulcer	rs74816811	A	G	0.105499	0.0653464	0.0133066	9.06934e-07	2.43853e-05	0.000376607	0.948373	275.103
OSA	Gastroduodenal ulcer	rs7564231	G	A	0.87946	0.0661736	0.0129975	3.55699e-07	-2.62336e-05	0.000339264	0.938365	316.951
OSA	Gastroduodenal ulcer	rs76139557	C	T	0.0458854	0.0881011	0.0193386	5.22083e-06	0.000361494	0.000474828	0.446469	231.956
OSA	Gastroduodenal ulcer	rs76229479	C	A	0.0987328	-0.0770994	0.0140991	4.54138e-08	-0.000205635	0.000337928	0.542845	361.201
OSA	Gastroduodenal ulcer	rs7644552	A	G	0.168387	0.0487128	0.0109557	8.73444e-06	0.000293711	0.000328832	0.371753	226.818
OSA	Gastroduodenal ulcer	rs76934143	T	A	0.0462753	0.0891085	0.0195063	4.91952e-06	-0.000380891	0.000581457	0.512428	239.214
OSA	Gastroduodenal ulcer	rs77842068	T	C	0.00777131	0.207909	0.0453403	4.52851e-06	0.00171469	0.00125311	0.171207	227.517
OSA	Gastroduodenal ulcer	rs77970994	C	T	0.0304867	-0.111407	0.0248033	7.06834e-06	0.000568857	0.000491427	0.247044	250.426
OSA	Gastroduodenal ulcer	rs78189434	G	C	0.101146	0.0697474	0.0135246	2.50835e-07	0.000211025	0.000377891	0.576551	301.961
OSA	Gastroduodenal ulcer	rs7824549	A	G	0.103278	-0.0691399	0.0137897	5.33433e-07	0.000360618	0.00045003	0.422947	302.26
OSA	Gastroduodenal ulcer	rs78270246	T	A	0.078132	0.0700301	0.0154033	5.45622e-06	-0.000718967	0.000648147	0.267317	241.127
OSA	Gastroduodenal ulcer	rs78549563	A	G	0.136301	-0.0668568	0.0122394	4.69675e-08	-6.14997e-05	0.000415969	0.882464	359.321
OSA	Gastroduodenal ulcer	rs7957506	C	T	0.156467	-0.0603353	0.0115611	1.80067e-07	-1.26817e-05	0.000344969	0.970675	328.063
OSA	Gastroduodenal ulcer	rs79677549	A	G	0.108136	0.0645994	0.0131262	8.59233e-07	0.00017246	0.000461134	0.708411	274.756
OSA	Gastroduodenal ulcer	rs8025493	A	G	0.560269	-0.040887	0.0083331	9.26794e-07	-0.000162114	0.000232736	0.486079	281.18
OSA	Gastroduodenal ulcer	rs9510262	T	G	0.14571	0.0540936	0.0116421	3.37813e-06	0.000220645	0.000358672	0.538441	248.642
OSA	Gastroduodenal ulcer	rs9551988	T	C	0.0764815	0.0854277	0.0152766	2.24388e-08	0.000434672	0.000326787	0.183474	351.981
OSA	Gastroduodenal ulcer	rs9829140	C	T	0.0723058	-0.0766654	0.0162975	2.54963e-06	-8.72955e-05	0.000449916	0.846155	269.148
OSA	Gastroduodenal ulcer	rs985049	C	A	0.256335	-0.051641	0.00956015	6.60147e-08	0.000133	0.000320243	0.677916	347.127
OSA	Gastroduodenal ulcer	rs9897957	G	T	0.474792	-0.0373692	0.00827772	6.34868e-06	6.39126e-05	0.000229803	0.780921	237.704
OSA	Gastroesophageal reflux disease	rs10082688	T	C	0.468133	0.0372199	0.00831318	7.56e-06	0.00423857	0.00485585	0.38273	235.448
OSA	Gastroesophageal reflux disease	rs10507084	T	C	0.179114	0.0612998	0.0107405	1.15e-08	0.0120344	0.0102903	0.242207	377.297
OSA	Gastroesophageal reflux disease	rs10749837	C	T	0.546587	-0.0386656	0.00830522	3.23e-06	-0.010407	0.00492466	0.0345804	252.928
OSA	Gastroesophageal reflux disease	rs10811640	T	G	0.478757	0.0381593	0.00827959	4.05e-06	0.00625563	0.00483198	0.195447	248.053
OSA	Gastroesophageal reflux disease	rs11160335	G	A	0.192642	-0.0473285	0.0105934	7.91e-06	0.00328931	0.00616386	0.593588	237.814
OSA	Gastroesophageal reflux disease	rs11173186	A	G	0.227182	0.0444852	0.00982177	5.92e-06	0.008182	0.00615291	0.183592	237.168
OSA	Gastroesophageal reflux disease	rs11727262	A	G	0.60991	-0.0394126	0.00851529	3.68e-06	-0.000861403	0.00509379	0.865711	252.287
OSA	Gastroesophageal reflux disease	rs11981973	G	A	0.181564	0.0631996	0.0105931	2.43e-09	0.0201936	0.00643773	0.00170828	405.351
OSA	Gastroesophageal reflux disease	rs13383533	T	C	0.112457	0.0577391	0.0129879	8.76e-06	0.00919657	0.00666521	0.167652	227.131
OSA	Gastroesophageal reflux disease	rs1412235	C	G	0.376239	0.0381232	0.00851723	7.61e-06	0.00799422	0.00512994	0.119151	232.825
OSA	Gastroesophageal reflux disease	rs1436350	C	T	0.881344	0.060366	0.0129797	3.31e-06	0.0184091	0.00650953	0.00468371	260.15
OSA	Gastroesophageal reflux disease	rs1508351	A	G	0.627685	-0.0402031	0.0085404	2.51e-06	-0.00230236	0.00490152	0.638553	257.853
OSA	Gastroesophageal reflux disease	rs1514985	A	G	0.474929	0.0391581	0.0082669	2.17e-06	0.0151264	0.00483321	0.00174989	261.032
OSA	Gastroesophageal reflux disease	rs16837408	T	C	0.228222	-0.0511383	0.00996683	2.88e-07	0.00083645	0.00661936	0.899444	314.496
OSA	Gastroesophageal reflux disease	rs16854694	T	C	0.0599743	-0.0933884	0.0178508	1.68e-07	-0.0179159	0.0140717	0.20295	335.73
OSA	Gastroesophageal reflux disease	rs17616971	A	G	0.56482	0.0379459	0.00834892	5.49e-06	0.00570278	0.00481431	0.236196	241.595
OSA	Gastroesophageal reflux disease	rs17622152	A	G	0.286895	-0.0426957	0.00923634	3.79e-06	0.00144328	0.00511895	0.777983	254.59
OSA	Gastroesophageal reflux disease	rs17751362	A	G	0.296811	0.0421761	0.00900907	2.85e-06	0.00732022	0.00524831	0.163083	253.443
OSA	Gastroesophageal reflux disease	rs1885767	G	A	0.594342	-0.0431766	0.00840784	2.82e-07	-0.0176665	0.00492978	0.000338852	306.871
OSA	Gastroesophageal reflux disease	rs1953450	A	C	0.140937	0.0637473	0.0117907	6.42e-08	-0.00424256	0.0070073	0.54488	335.949
OSA	Gastroesophageal reflux disease	rs2370982	T	C	0.237844	0.0512655	0.00961804	9.81e-08	0.0154266	0.00587771	0.00867541	325.292
OSA	Gastroesophageal reflux disease	rs2904804	T	G	0.755104	-0.0436398	0.00963038	5.86e-06	0.00211235	0.00488265	0.665288	240.399
OSA	Gastroesophageal reflux disease	rs3733344	G	T	0.477175	-0.0412808	0.00831306	6.84e-07	5.04e-05	0.00485864	0.991724	290.25
OSA	Gastroesophageal reflux disease	rs4399947	G	A	0.271659	0.0413802	0.00924441	7.6e-06	0.00526637	0.00553629	0.341481	231.265
OSA	Gastroesophageal reflux disease	rs4559013	G	A	0.55233	-0.037183	0.00835026	8.47e-06	-0.01552	0.00484102	0.0013462	233.354
OSA	Gastroesophageal reflux disease	rs4661211	C	G	0.26428	0.0431107	0.00932962	3.82e-06	0.00150012	0.00533469	0.778556	246.68
OSA	Gastroesophageal reflux disease	rs5758238	A	G	0.609092	0.0415431	0.00848998	9.92e-07	0.00724983	0.00497871	0.145346	280.533
OSA	Gastroesophageal reflux disease	rs679880	A	G	0.744871	0.0469081	0.00957493	9.63e-07	0.00835356	0.00611483	0.171903	285.478
OSA	Gastroesophageal reflux disease	rs7014625	G	A	0.611445	-0.0385279	0.008484	5.59e-06	-0.0126106	0.00487666	0.00971248	240.735
OSA	Gastroesophageal reflux disease	rs7957506	C	T	0.156467	-0.0603353	0.0115611	1.8e-07	-0.00842739	0.00725078	0.245125	328.063
OSA	Gastroesophageal reflux disease	rs9829140	C	T	0.0723058	-0.0766654	0.0162975	2.55e-06	0.0012768	0.00944509	0.892469	269.148
OSA	Ulcerative colitis	rs10070207	T	G	0.20588	-0.0456961	0.0103055	9.24376e-06	0.000148554	0.00018486	0.42	233.038
OSA	Ulcerative colitis	rs10082688	T	C	0.468133	0.0372199	0.00831318	7.56228e-06	8.98395e-06	0.00015215	0.95	235.448
OSA	Ulcerative colitis	rs10423928	A	T	0.258227	-0.0475582	0.00950868	5.68693e-07	-0.000132877	0.000189899	0.48	295.782
OSA	Ulcerative colitis	rs1073331	G	A	0.612815	-0.0382925	0.008503	6.68715e-06	1.93091e-05	0.000152566	0.9	237.492
OSA	Ulcerative colitis	rs10749837	C	T	0.546587	-0.0386656	0.00830522	3.23073e-06	1.16621e-05	0.000154145	0.94	252.928
OSA	Ulcerative colitis	rs10811640	T	G	0.478757	0.0381593	0.00827959	4.04923e-06	6.84295e-05	0.000151339	0.649999	248.053
OSA	Ulcerative colitis	rs10860297	T	C	0.389871	0.0405413	0.00847456	1.71941e-06	9.89452e-05	0.000158326	0.53	266.901
OSA	Ulcerative colitis	rs10917318	T	C	0.173889	-0.0567134	0.0110465	2.83557e-07	-0.000403078	0.000185019	0.0290001	315.468
OSA	Ulcerative colitis	rs10986730	T	C	0.524315	-0.0535385	0.00827592	9.85296e-11	4.21174e-05	0.000151968	0.780001	488.357
OSA	Ulcerative colitis	rs11024007	T	A	0.133471	0.057399	0.0120316	1.83598e-06	4.35494e-05	0.000188182	0.82	260.125
OSA	Ulcerative colitis	rs11031751	C	T	0.209858	0.0499324	0.0101106	7.86778e-07	2.43698e-05	0.000190955	0.9	282.246
OSA	Ulcerative colitis	rs11075985	A	C	0.428618	0.0856056	0.00830772	6.735e-25	-3.79756e-05	0.000152304	0.8	1228.67
OSA	Ulcerative colitis	rs11160335	G	A	0.192642	-0.0473285	0.0105934	7.90523e-06	0.000128459	0.000192716	0.51	237.814
OSA	Ulcerative colitis	rs11173186	A	G	0.227182	0.0444852	0.00982177	5.91949e-06	8.24119e-06	0.00019325	0.97	237.168
OSA	Ulcerative colitis	rs11727262	A	G	0.60991	-0.0394126	0.00851529	3.68412e-06	6.2919e-05	0.000159192	0.69	252.287
OSA	Ulcerative colitis	rs11981973	G	A	0.181564	0.0631996	0.0105931	2.42976e-09	1.98568e-05	0.000201283	0.92	405.351
OSA	Ulcerative colitis	rs11987767	G	A	0.386344	0.0405884	0.00848128	1.70439e-06	8.90463e-05	0.000159326	0.58	266.633
OSA	Ulcerative colitis	rs1228509	C	A	0.656342	0.0470895	0.00873407	6.98826e-08	5.34724e-05	0.000158204	0.74	341.517
OSA	Ulcerative colitis	rs12465802	A	G	0.405082	-0.0459006	0.00851986	7.14513e-08	-0.000224176	0.000167091	0.18	346.697
OSA	Ulcerative colitis	rs12485486	G	C	0.34098	0.0405077	0.00870245	3.24379e-06	4.68306e-05	0.000167276	0.780001	251.707
OSA	Ulcerative colitis	rs12511115	C	G	0.295671	0.0539721	0.00906817	2.6518e-09	-6.62632e-05	0.000155479	0.67	414.307
OSA	Ulcerative colitis	rs12788184	G	A	0.477137	0.0508858	0.00828325	8.08668e-10	0.000520118	0.000151419	0.000589997	441.223
OSA	Ulcerative colitis	rs13383533	T	C	0.112457	0.0577391	0.0129879	8.7644e-06	5.81654e-05	0.000209174	0.780001	227.131
OSA	Ulcerative colitis	rs1359200	G	A	0.479948	-0.0394286	0.00831173	2.09819e-06	-0.000310902	0.00015158	0.04	264.895
OSA	Ulcerative colitis	rs139592	A	G	0.34001	-0.0388622	0.00875377	9.01759e-06	-1.76613e-05	0.000171579	0.92	231.34
OSA	Ulcerative colitis	rs1412235	C	G	0.376239	0.0381232	0.00851723	7.60512e-06	-2.43973e-05	0.000160841	0.88	232.825
OSA	Ulcerative colitis	rs1436350	C	T	0.881344	0.060366	0.0129797	3.30648e-06	-0.000140333	0.000204384	0.49	260.15
OSA	Ulcerative colitis	rs1508351	A	G	0.627685	-0.0402031	0.0085404	2.50893e-06	-0.000113392	0.000153177	0.46	257.853
OSA	Ulcerative colitis	rs1514985	A	G	0.474929	0.0391581	0.0082669	2.17191e-06	0.000266047	0.000151374	0.0790005	261.032
OSA	Ulcerative colitis	rs16837408	T	C	0.228222	-0.0511383	0.00996683	2.88438e-07	0.000424342	0.00020776	0.0409996	314.496
OSA	Ulcerative colitis	rs1731248	C	A	0.641285	-0.040822	0.00860694	2.10663e-06	-0.000130949	0.000172453	0.450001	261.694
OSA	Ulcerative colitis	rs17616971	A	G	0.56482	0.0379459	0.00834892	5.49334e-06	3.79873e-05	0.000150451	0.8	241.595
OSA	Ulcerative colitis	rs17622152	A	G	0.286895	-0.0426957	0.00923634	3.79001e-06	-0.000185243	0.000159798	0.25	254.59
OSA	Ulcerative colitis	rs17751362	A	G	0.296811	0.0421761	0.00900907	2.84762e-06	3.24416e-05	0.0001649	0.84	253.443
OSA	Ulcerative colitis	rs1885767	G	A	0.594342	-0.0431766	0.00840784	2.81727e-07	7.71794e-05	0.000154473	0.62	306.871
OSA	Ulcerative colitis	rs1972686	C	A	0.408607	-0.0378373	0.00845992	7.72972e-06	-0.000169174	0.000161556	0.3	236.154
OSA	Ulcerative colitis	rs2370982	T	C	0.237844	0.0512655	0.00961804	9.81371e-08	0.000212477	0.000184779	0.25	325.292
OSA	Ulcerative colitis	rs262637	C	T	0.419561	-0.0372062	0.00840175	9.49405e-06	2.2478e-06	0.000150359	0.99	230.116
OSA	Ulcerative colitis	rs2745751	A	C	0.573084	0.0416371	0.00841009	7.38898e-07	-2.77447e-05	0.000153448	0.86	289.576
OSA	Ulcerative colitis	rs285897	T	C	0.870051	0.0559833	0.012438	6.7638e-06	-1.04335e-05	0.000196022	0.96	241.888
OSA	Ulcerative colitis	rs2904804	T	G	0.755104	-0.0436398	0.00963038	5.8574e-06	-0.000139049	0.000152686	0.36	240.399
OSA	Ulcerative colitis	rs3733344	G	T	0.477175	-0.0412808	0.00831306	6.84266e-07	0.00025371	0.000151608	0.0940005	290.25
OSA	Ulcerative colitis	rs4130764	G	T	0.573408	-0.0435464	0.00840619	2.21556e-07	-2.77883e-05	0.000156644	0.86	316.706
OSA	Ulcerative colitis	rs4132875	T	C	0.624217	0.0438201	0.00856823	3.14984e-07	0.000177489	0.000155402	0.25	307.527
OSA	Ulcerative colitis	rs4399947	G	A	0.271659	0.0413802	0.00924441	7.5969e-06	-9.18214e-05	0.000173378	0.6	231.265
OSA	Ulcerative colitis	rs4559013	G	A	0.55233	-0.037183	0.00835026	8.47122e-06	-9.72413e-05	0.000151628	0.52	233.354
OSA	Ulcerative colitis	rs4661211	C	G	0.26428	0.0431107	0.00932962	3.82186e-06	0.000128355	0.000167526	0.44	246.68
OSA	Ulcerative colitis	rs57187534	C	G	0.160072	0.0515502	0.0111609	3.85926e-06	1.68421e-05	0.000205066	0.93	243.894
OSA	Ulcerative colitis	rs5758238	A	G	0.609092	0.0415431	0.00848998	9.92137e-07	-0.000105156	0.000155889	0.5	280.533
OSA	Ulcerative colitis	rs58644697	A	G	0.230336	-0.0470552	0.00993571	2.18012e-06	-0.000267159	0.000184788	0.15	267.973
OSA	Ulcerative colitis	rs60700772	C	T	0.221264	0.053051	0.00994095	9.4699e-08	-3.0825e-05	0.000183062	0.87	331.117
OSA	Ulcerative colitis	rs61873510	T	G	0.300779	0.0479469	0.00904282	1.14411e-07	-1.50269e-05	0.000164274	0.93	330.123
OSA	Ulcerative colitis	rs6461205	T	G	0.659534	-0.0394901	0.00870949	5.7837e-06	-0.000245494	0.000162939	0.13	239.036
OSA	Ulcerative colitis	rs6478895	T	C	0.482551	-0.0417011	0.00827405	4.65565e-07	3.04272e-05	0.000151067	0.84	296.453
OSA	Ulcerative colitis	rs6791437	G	A	0.40915	-0.0456366	0.00846196	6.9234e-08	-0.000352372	0.000177245	0.0470002	343.792
OSA	Ulcerative colitis	rs679880	A	G	0.744871	0.0469081	0.00957493	9.62991e-07	-0.000296747	0.000190765	0.12	285.478
OSA	Ulcerative colitis	rs6799517	A	C	0.228552	0.0497508	0.0098197	4.05351e-07	4.73702e-05	0.000173204	0.780001	297.95
OSA	Ulcerative colitis	rs7014625	G	A	0.611445	-0.0385279	0.008484	5.59237e-06	0.000193347	0.000152605	0.21	240.735
OSA	Ulcerative colitis	rs73341346	T	C	0.189737	0.047006	0.0104629	7.0347e-06	0.000119376	0.000186204	0.52	231.874
OSA	Ulcerative colitis	rs742760	T	A	0.163013	-0.0638305	0.0113047	1.63873e-08	8.76399e-05	0.000193987	0.649999	379.623
OSA	Ulcerative colitis	rs745631	G	A	0.420648	0.0402181	0.0083976	1.67416e-06	0.000175212	0.000187987	0.35	269.103
OSA	Ulcerative colitis	rs8025493	A	G	0.560269	-0.040887	0.0083331	9.26794e-07	-0.000224204	0.000152831	0.14	281.18
OSA	Ulcerative colitis	rs9551988	T	C	0.0764815	0.0854277	0.0152766	2.24388e-08	5.16802e-05	0.000213929	0.81	351.981
OSA	Ulcerative colitis	rs985049	C	A	0.256335	-0.051641	0.00956015	6.60147e-08	0.000272763	0.000209499	0.19	347.127
Gastroesophageal reflux disease	OSA	rs10010963	T	C	0.616433	-0.0269803	0.00494665	4.92e-08	-0.0114438	0.00876786	0.191825	207.506
Gastroesophageal reflux disease	OSA	rs10071982	G	A	0.577875	0.0260992	0.00490075	1.01e-07	0.0166839	0.00863303	0.0532905	200.325
Gastroesophageal reflux disease	OSA	rs1007883	C	T	0.636207	-0.0270134	0.00501888	7.35e-08	-0.00925037	0.00860379	0.282307	203.619
Gastroesophageal reflux disease	OSA	rs1011407	G	A	0.121628	-0.0420618	0.00735917	1.09e-08	-0.0125351	0.0150162	0.403846	227.883
Gastroesophageal reflux disease	OSA	rs10133111	A	G	0.162996	0.0417875	0.00650789	1.35e-10	0.0289098	0.00993461	0.0036141	287.253
Gastroesophageal reflux disease	OSA	rs10156445	G	A	0.630443	0.0248501	0.00498902	6.33e-07	-0.00285768	0.00974803	0.769405	173.448
Gastroesophageal reflux disease	OSA	rs10172113	C	T	0.706491	-0.0260117	0.00527769	8.28e-07	-0.0198689	0.0086689	0.0219074	169.141
Gastroesophageal reflux disease	OSA	rs1021363	G	A	0.641992	-0.031217	0.00502204	5.1e-10	-0.00933533	0.00929353	0.315139	270.06
Gastroesophageal reflux disease	OSA	rs10251438	A	C	0.495297	-0.0245314	0.0048288	3.77e-07	-0.0127897	0.00827815	0.122346	181.358
Gastroesophageal reflux disease	OSA	rs10269582	C	T	0.435257	0.0234037	0.00484333	1.35e-06	0.0118886	0.00829832	0.151959	162.309
Gastroesophageal reflux disease	OSA	rs10780329	C	T	0.550771	-0.0226048	0.00483611	2.95e-06	-0.00247733	0.00838894	0.767757	152.409
Gastroesophageal reflux disease	OSA	rs10800380	C	T	0.224233	0.0273579	0.00579821	2.38e-06	-0.00165708	0.0108686	0.87882	156.953
Gastroesophageal reflux disease	OSA	rs1080207	G	T	0.261951	0.0277346	0.00549002	4.38e-07	0.0112067	0.00886351	0.206098	179.283
Gastroesophageal reflux disease	OSA	rs10810098	C	T	0.715647	-0.0275287	0.00535647	2.76e-07	-0.00618264	0.00945567	0.513205	185.919
Gastroesophageal reflux disease	OSA	rs10857811	G	T	0.584636	0.0224683	0.00488543	4.24e-06	-0.00402569	0.00863948	0.641241	147.782
Gastroesophageal reflux disease	OSA	rs10863754	C	T	0.38277	-0.0242135	0.00494112	9.56e-07	-0.020297	0.00835564	0.0151349	166.986
Gastroesophageal reflux disease	OSA	rs10892071	T	C	0.237786	0.0273335	0.00564357	1.28e-06	-0.006618	0.009193	0.471589	163.242
Gastroesophageal reflux disease	OSA	rs10915840	A	G	0.272893	-0.0244239	0.00541391	6.44e-06	-0.0146732	0.00980283	0.134436	142.687
Gastroesophageal reflux disease	OSA	rs10951781	A	G	0.173816	0.0296575	0.00634462	2.95e-06	0.000435829	0.0115514	0.969903	152.267
Gastroesophageal reflux disease	OSA	rs10995473	C	T	0.266642	0.0271923	0.00545859	6.31e-07	0.00441973	0.00955505	0.643683	174.31
Gastroesophageal reflux disease	OSA	rs11155515	C	A	0.630856	-0.0231015	0.00498915	3.65e-06	-0.0194381	0.00842558	0.0210528	149.822
Gastroesophageal reflux disease	OSA	rs11162350	T	G	0.434852	-0.0233279	0.00488247	1.77e-06	0.00125695	0.0084179	0.881302	161.225
Gastroesophageal reflux disease	OSA	rs11174461	A	G	0.118664	0.0358723	0.00743368	1.4e-06	0.0222729	0.0151344	0.141109	162.239
Gastroesophageal reflux disease	OSA	rs11245450	A	G	0.422296	-0.023865	0.00489969	1.11e-06	-0.00131176	0.00831044	0.874579	167.505
Gastroesophageal reflux disease	OSA	rs11567968	G	A	0.192612	-0.0275633	0.00608758	5.96e-06	-0.012008	0.0106927	0.261434	142.427
Gastroesophageal reflux disease	OSA	rs11602782	T	C	0.485247	0.0217009	0.00482501	6.87e-06	0.00850208	0.00831269	0.30641	141.801
Gastroesophageal reflux disease	OSA	rs11720523	A	C	0.431975	-0.024205	0.00485541	6.19e-07	-0.0126295	0.00844946	0.134991	173.309
Gastroesophageal reflux disease	OSA	rs11762636	A	C	0.180282	-0.0514827	0.00625598	1.88e-16	-0.0367265	0.00933141	8.29e-05	472.433
Gastroesophageal reflux disease	OSA	rs11856579	A	G	0.268145	-0.0259592	0.00543947	1.82e-06	0.019086	0.0100919	0.0585949	159.424
Gastroesophageal reflux disease	OSA	rs11864054	A	G	0.613137	0.0241699	0.00496754	1.14e-06	-0.000412285	0.00849036	0.961271	167.05
Gastroesophageal reflux disease	OSA	rs11938781	C	T	0.16249	0.0298363	0.00653342	4.95e-06	-0.00247037	0.0134686	0.854471	146.04
Gastroesophageal reflux disease	OSA	rs11953061	T	C	0.338908	0.0281599	0.00508694	3.1e-08	0.006599	0.00856271	0.440904	214.201
Gastroesophageal reflux disease	OSA	rs12070989	A	C	0.435253	0.021944	0.00484563	5.94e-06	0.000902668	0.00858851	0.916295	142.689
Gastroesophageal reflux disease	OSA	rs12204714	T	C	0.632223	-0.028817	0.00499422	7.92e-09	-0.0281163	0.00855933	0.00102028	232.799
Gastroesophageal reflux disease	OSA	rs12357321	A	G	0.311087	0.0317159	0.00523077	1.33e-09	0.0138801	0.00907024	0.125944	259.925
Gastroesophageal reflux disease	OSA	rs12437159	T	C	0.533221	0.0227696	0.00482181	2.33e-06	0.0137097	0.0082723	0.0974586	155.561
Gastroesophageal reflux disease	OSA	rs12446878	G	A	0.338971	0.0256225	0.00510314	5.14e-07	-0.00529171	0.00897285	0.555361	177.343
Gastroesophageal reflux disease	OSA	rs12453010	T	C	0.394803	0.0296967	0.00493315	1.75e-09	0.00993105	0.00856213	0.246097	254.061
Gastroesophageal reflux disease	OSA	rs12522305	A	G	0.173958	-0.0292779	0.00635603	4.1e-06	0.0031065	0.0122186	0.799308	148.489
Gastroesophageal reflux disease	OSA	rs12620828	G	A	0.749533	-0.0299211	0.0055527	7.1e-08	-0.0145666	0.00893908	0.1032	202.63
Gastroesophageal reflux disease	OSA	rs12701287	A	G	0.221743	-0.029052	0.00580647	5.63e-07	-0.0033521	0.00973336	0.730552	175.595
Gastroesophageal reflux disease	OSA	rs12807357	T	C	0.316407	0.0252214	0.00517229	1.08e-06	0.00459955	0.00858771	0.592238	165.868
Gastroesophageal reflux disease	OSA	rs12908034	C	T	0.072824	0.0500719	0.00926947	6.6e-08	0.00514757	0.0152396	0.735531	204.095
Gastroesophageal reflux disease	OSA	rs12966646	A	C	0.193706	-0.0311922	0.00608772	2.99e-07	-0.00886653	0.0110212	0.421111	183.198
Gastroesophageal reflux disease	OSA	rs12967855	G	A	0.670435	-0.0365451	0.00513354	1.09e-12	-0.0143902	0.0093774	0.124893	355.855
Gastroesophageal reflux disease	OSA	rs12997558	A	G	0.358751	0.0278184	0.00502214	3.04e-08	0.0159665	0.00863245	0.0643724	214.634
Gastroesophageal reflux disease	OSA	rs13107325	T	C	0.074445	0.0701443	0.00918312	2.2e-14	0.0510793	0.0349149	0.143477	408.863
Gastroesophageal reflux disease	OSA	rs13130484	T	C	0.43422	0.0218874	0.0048512	6.43e-06	0.0329838	0.00828435	6.85e-05	141.876
Gastroesophageal reflux disease	OSA	rs1323063	G	A	0.107292	0.0348593	0.00780764	8.02e-06	0.0261148	0.0133342	0.0501741	140.306
Gastroesophageal reflux disease	OSA	rs13296354	C	A	0.134605	-0.0342854	0.0070483	1.15e-06	-0.011151	0.0127283	0.380984	165.072
Gastroesophageal reflux disease	OSA	rs1334297	A	G	0.734249	-0.0387984	0.00545512	1.14e-12	-0.0152528	0.00930861	0.101303	354.211
Gastroesophageal reflux disease	OSA	rs13409451	G	A	0.392403	-0.0277081	0.00493183	1.93e-08	-0.0229031	0.00876603	0.00898276	220.689
Gastroesophageal reflux disease	OSA	rs1371274	C	A	0.137959	0.0362848	0.00696281	1.88e-07	0.0221682	0.0109163	0.0422824	188.766
Gastroesophageal reflux disease	OSA	rs1431196	G	A	0.428432	0.0324197	0.00486448	2.65e-11	0.0266222	0.00840265	0.00153324	310.35
Gastroesophageal reflux disease	OSA	rs1445533	C	T	0.213756	0.0273048	0.00588144	3.44e-06	-0.00072964	0.00959215	0.939366	151.051
Gastroesophageal reflux disease	OSA	rs1452378	C	T	0.832274	-0.0307313	0.00647503	2.07e-06	-0.0246986	0.0106698	0.0206234	158.929
Gastroesophageal reflux disease	OSA	rs1475546	C	T	0.5359	-0.0234753	0.0048272	1.16e-06	-0.00360132	0.00829032	0.663997	165.233
Gastroesophageal reflux disease	OSA	rs1476289	C	T	0.820974	0.0278893	0.00627898	8.93e-06	0.00202309	0.0112481	0.857263	137.81
Gastroesophageal reflux disease	OSA	rs1478800	C	A	0.733567	0.0288055	0.00545412	1.28e-07	0.00861059	0.00965394	0.372433	195.515
Gastroesophageal reflux disease	OSA	rs1479405	T	C	0.3217	0.0314843	0.0051514	9.85e-10	0.0131434	0.00903333	0.145672	260.801
Gastroesophageal reflux disease	OSA	rs1483796	A	G	0.399183	-0.0247188	0.00491605	4.95e-07	0.00712461	0.00863671	0.409415	176.668
Gastroesophageal reflux disease	OSA	rs1484375	G	A	0.779	-0.0285377	0.00579986	8.64e-07	-0.0137311	0.0101847	0.177591	169.025
Gastroesophageal reflux disease	OSA	rs1490384	T	C	0.497799	-0.0246115	0.00481065	3.12e-07	-0.0136534	0.00827156	0.0988121	182.558
Gastroesophageal reflux disease	OSA	rs1507153	A	C	0.377697	0.0257234	0.00496353	2.19e-07	0.00426408	0.00846422	0.614418	187.499
Gastroesophageal reflux disease	OSA	rs1510719	C	T	0.383439	-0.0388844	0.00494701	3.84e-15	-0.0244411	0.00863348	0.00464077	431.116
Gastroesophageal reflux disease	OSA	rs1596747	G	A	0.494136	0.0310869	0.00480742	1e-10	0.0115471	0.00828751	0.163526	291.277
Gastroesophageal reflux disease	OSA	rs16825008	G	A	0.32205	0.0255649	0.00515268	7e-07	-0.00129134	0.00879197	0.883229	172.026
Gastroesophageal reflux disease	OSA	rs1689410	G	A	0.191473	0.0318369	0.00611662	1.94e-07	0.0165042	0.0115235	0.152081	189.174
Gastroesophageal reflux disease	OSA	rs17075415	T	C	0.14794	0.0310984	0.00678996	4.65e-06	0.0136014	0.0108517	0.210064	146.96
Gastroesophageal reflux disease	OSA	rs17144397	C	T	0.033338	-0.0611906	0.0134293	5.2e-06	-0.0258075	0.0121082	0.033056	145.462
Gastroesophageal reflux disease	OSA	rs17153429	A	G	0.378446	-0.0224912	0.00495265	5.59e-06	0.00328416	0.00855153	0.700947	143.441
Gastroesophageal reflux disease	OSA	rs1716171	T	C	0.790024	0.0383981	0.00590382	7.83e-11	0.0244399	0.0101584	0.0161339	294.919
Gastroesophageal reflux disease	OSA	rs17224289	T	C	0.119591	0.0365364	0.00740996	8.19e-07	0.019065	0.0129726	0.141659	169.44
Gastroesophageal reflux disease	OSA	rs17288444	G	A	0.463487	0.022661	0.00482513	2.65e-06	0.0150295	0.00826569	0.0690192	153.939
Gastroesophageal reflux disease	OSA	rs17295394	T	G	0.28181	-0.025181	0.00535816	2.61e-06	-0.0320972	0.00883147	0.000278612	154.708
Gastroesophageal reflux disease	OSA	rs1754360	A	C	0.717719	0.0273681	0.00534249	3.01e-07	-0.0189341	0.00910216	0.0375094	182.944
Gastroesophageal reflux disease	OSA	rs17625606	C	T	0.320947	-0.0279567	0.00515963	6.02e-08	0.000616245	0.00844264	0.941813	205.361
Gastroesophageal reflux disease	OSA	rs17809565	G	A	0.277782	-0.02653	0.00538052	8.19e-07	-0.00017164	0.00900489	0.984793	170.228
Gastroesophageal reflux disease	OSA	rs1788783	T	C	0.497763	-0.0239575	0.00482028	6.69e-07	-0.0233161	0.0082695	0.00480928	172.981
Gastroesophageal reflux disease	OSA	rs1836883	C	T	0.460485	-0.0232594	0.00482543	1.43e-06	-0.00494691	0.00836331	0.554184	162.029
Gastroesophageal reflux disease	OSA	rs1883842	G	T	0.279255	0.0308332	0.00536826	9.27e-09	0.00379653	0.010638	0.721179	230.699
Gastroesophageal reflux disease	OSA	rs1937450	G	T	0.537739	0.0315845	0.00484484	7.07e-11	0.0116126	0.00836256	0.164943	299.008
Gastroesophageal reflux disease	OSA	rs197374	T	C	0.379962	0.0244678	0.00494899	7.65e-07	0.0294141	0.0082956	0.000391507	170.032
Gastroesophageal reflux disease	OSA	rs2023878	T	C	0.192377	-0.0362846	0.00611913	3.04e-09	-0.00206286	0.00945409	0.827275	246.629
Gastroesophageal reflux disease	OSA	rs2043539	A	G	0.41866	0.0272058	0.00486485	2.24e-08	0.0244477	0.00855175	0.00425256	217.186
Gastroesophageal reflux disease	OSA	rs2075703	G	A	0.248662	-0.0283212	0.00556364	3.57e-07	-0.00992419	0.0092743	0.284586	180.659
Gastroesophageal reflux disease	OSA	rs2097532	T	C	0.641132	-0.0229346	0.0050106	4.71e-06	0.00115032	0.00865502	0.894266	145.892
Gastroesophageal reflux disease	OSA	rs2117306	T	C	0.190847	-0.0271693	0.00612656	9.22e-06	-0.00464394	0.0149243	0.755675	137.414
Gastroesophageal reflux disease	OSA	rs2119075	T	C	0.38894	-0.0224736	0.00492756	5.1e-06	0.0115164	0.00835753	0.168212	144.703
Gastroesophageal reflux disease	OSA	rs2136961	G	A	0.688207	-0.0233897	0.00518798	6.53e-06	-0.0137819	0.00848604	0.10436	141.513
Gastroesophageal reflux disease	OSA	rs215614	A	G	0.629725	-0.0328541	0.00497715	4.08e-11	-0.0107327	0.00920724	0.243745	303.483
Gastroesophageal reflux disease	OSA	rs2164300	T	C	0.523279	-0.0264751	0.00482677	4.13e-08	0.000687008	0.00829361	0.933982	210.807
Gastroesophageal reflux disease	OSA	rs2240326	A	G	0.473775	-0.0471681	0.00481335	1.13e-22	0.00807311	0.00829485	0.330421	669.242
Gastroesophageal reflux disease	OSA	rs2272727	G	A	0.063158	0.0517167	0.00991703	1.84e-07	0.0042854	0.0183797	0.815637	190.789
Gastroesophageal reflux disease	OSA	rs2333326	A	G	0.134091	0.0337121	0.00705966	1.79e-06	0.00797676	0.012057	0.508237	159.081
Gastroesophageal reflux disease	OSA	rs2396133	G	A	0.475329	0.0293547	0.00481787	1.11e-09	-0.00611421	0.00833373	0.463149	259.11
Gastroesophageal reflux disease	OSA	rs2396766	A	G	0.47308	0.0322057	0.00481878	2.34e-11	0.0137222	0.00829426	0.0980415	311.767
Gastroesophageal reflux disease	OSA	rs240995	C	T	0.82085	-0.0304294	0.00627769	1.25e-06	-0.0146639	0.00917465	0.109976	164.152
Gastroesophageal reflux disease	OSA	rs2418925	T	C	0.50947	0.0222949	0.00481269	3.61e-06	-0.00246521	0.00834715	0.767738	149.749
Gastroesophageal reflux disease	OSA	rs242093	A	G	0.570022	0.0252392	0.00488876	2.43e-07	0.00485011	0.00844339	0.565679	188.228
Gastroesophageal reflux disease	OSA	rs247975	C	T	0.530561	0.0262273	0.00482007	5.29e-08	0.0280877	0.00835183	0.00077085	206.553
Gastroesophageal reflux disease	OSA	rs2543622	C	A	0.821168	-0.0340676	0.00633077	7.4e-08	-0.036027	0.0115106	0.00174864	205.48
Gastroesophageal reflux disease	OSA	rs2583389	T	C	0.290297	0.0267921	0.00531041	4.53e-07	0.00863701	0.00849566	0.309326	178.288
Gastroesophageal reflux disease	OSA	rs2587363	A	G	0.56785	-0.0242793	0.00485316	5.65e-07	-0.0282959	0.0083314	0.000683062	174.392
Gastroesophageal reflux disease	OSA	rs2600604	A	G	0.410539	0.0220347	0.00490011	6.9e-06	-0.00364705	0.00899982	0.685304	141.64
Gastroesophageal reflux disease	OSA	rs2613505	T	C	0.80049	0.0387803	0.00601874	1.17e-10	0.0188412	0.0119141	0.113782	289.609
Gastroesophageal reflux disease	OSA	rs2616192	T	G	0.672491	0.0255632	0.00514145	6.63e-07	0.0166952	0.0084969	0.0494311	173.51
Gastroesophageal reflux disease	OSA	rs263125	A	G	0.354282	0.0223809	0.00503017	8.61e-06	-0.00894658	0.00893597	0.316736	138.136
Gastroesophageal reflux disease	OSA	rs2650705	G	A	0.838095	0.0313619	0.00652901	1.56e-06	0.0273585	0.0129682	0.0348875	160.892
Gastroesophageal reflux disease	OSA	rs2681535	A	G	0.38935	-0.0227863	0.00493447	3.88e-06	-0.0032727	0.00874916	0.70836	148.815
Gastroesophageal reflux disease	OSA	rs2734839	T	C	0.606693	-0.0283478	0.00492778	8.79e-09	-0.0343166	0.00830336	3.58e-05	231.189
Gastroesophageal reflux disease	OSA	rs2744961	T	C	0.358437	0.0292007	0.00501549	5.81e-09	0.0166087	0.00870519	0.0564027	236.412
Gastroesophageal reflux disease	OSA	rs2782641	A	G	0.612669	0.0270882	0.00494583	4.33e-08	-0.00494167	0.00847704	0.559929	209.933
Gastroesophageal reflux disease	OSA	rs2824420	C	T	0.228382	-0.0269328	0.00573559	2.66e-06	-0.0140299	0.0102407	0.170682	154.099
Gastroesophageal reflux disease	OSA	rs2834005	C	T	0.315	0.0296997	0.0051734	9.42e-09	-0.00494337	0.00929951	0.595021	229.473
Gastroesophageal reflux disease	OSA	rs2859263	T	C	0.547666	0.0246679	0.00483488	3.36e-07	-0.00979155	0.00849405	0.249012	181.732
Gastroesophageal reflux disease	OSA	rs3003615	A	G	0.548748	-0.0231354	0.00487578	2.09e-06	-0.0149858	0.00832036	0.0716869	159.78
Gastroesophageal reflux disease	OSA	rs3088142	T	C	0.40752	0.0218012	0.00489739	8.52e-06	0.0121452	0.00829158	0.142986	138.339
Gastroesophageal reflux disease	OSA	rs312929	C	T	0.373753	0.0227023	0.00501962	6.11e-06	0.0151849	0.00852469	0.0748652	145.424
Gastroesophageal reflux disease	OSA	rs324769	T	C	0.449179	-0.0267699	0.00483328	3.05e-08	-0.00359	0.00849222	0.672486	213.766
Gastroesophageal reflux disease	OSA	rs329122	A	G	0.419631	-0.0289529	0.00488358	3.05e-09	-0.0104947	0.00837357	0.21009	246.147
Gastroesophageal reflux disease	OSA	rs3749313	G	A	0.323755	0.0245689	0.00516674	1.98e-06	0.00937838	0.00848757	0.26918	159.319
Gastroesophageal reflux disease	OSA	rs3766823	A	G	0.171467	0.0393599	0.00638545	7.09e-10	0.000108889	0.0100261	0.991335	265.369
Gastroesophageal reflux disease	OSA	rs3793577	G	A	0.538279	0.0270309	0.00484976	2.49e-08	-0.00162826	0.00832191	0.844877	218.941
Gastroesophageal reflux disease	OSA	rs3809770	G	A	0.406644	-0.0256652	0.00490524	1.68e-07	-0.0059559	0.00844501	0.48065	191.61
Gastroesophageal reflux disease	OSA	rs3828917	T	G	0.041826	0.0671113	0.0120054	2.27e-08	0.0114985	0.032966	0.727239	217.62
Gastroesophageal reflux disease	OSA	rs3863241	T	C	0.52696	0.0324982	0.00481521	1.49e-11	0.0156128	0.00840365	0.0631888	317.456
Gastroesophageal reflux disease	OSA	rs3914722	A	G	0.11028	0.036734	0.00767913	1.72e-06	-0.00703432	0.0133018	0.596925	159.611
Gastroesophageal reflux disease	OSA	rs42302	G	A	0.661085	0.027521	0.00508136	6.09e-08	0.0221713	0.00849687	0.00907152	204.59
Gastroesophageal reflux disease	OSA	rs4300861	T	C	0.38208	0.0307132	0.00494886	5.43e-10	-0.00990644	0.00836175	0.236123	268.529
Gastroesophageal reflux disease	OSA	rs4382592	G	T	0.699524	-0.0302679	0.00525091	8.2e-09	-0.0209913	0.00928479	0.02377	232.169
Gastroesophageal reflux disease	OSA	rs464509	G	A	0.120042	0.0363429	0.00742768	9.94e-07	0.0249174	0.0108131	0.0212012	168.196
Gastroesophageal reflux disease	OSA	rs4713692	T	C	0.367808	-0.0276128	0.00498634	3.07e-08	-0.0153755	0.00848651	0.0700229	213.75
Gastroesophageal reflux disease	OSA	rs4755720	T	C	0.607199	-0.0236158	0.0049331	1.69e-06	-0.00138204	0.00855116	0.871605	160.356
Gastroesophageal reflux disease	OSA	rs4849124	G	A	0.699171	0.0236615	0.0052983	7.97e-06	0.00266219	0.00887407	0.764181	141.955
Gastroesophageal reflux disease	OSA	rs4999609	G	A	0.588587	-0.0237086	0.00491045	1.38e-06	-0.00864633	0.00843255	0.305198	164.089
Gastroesophageal reflux disease	OSA	rs524874	G	A	0.520058	-0.0254339	0.00481996	1.31e-07	-0.00729225	0.0083833	0.384379	194.656
Gastroesophageal reflux disease	OSA	rs569356	G	A	0.140835	-0.037919	0.00690971	4.07e-08	-0.0307784	0.0122761	0.0121697	209.755
Gastroesophageal reflux disease	OSA	rs6011155	C	T	0.373507	-0.0236132	0.00498384	2.16e-06	0.0108928	0.00871752	0.211472	157.289
Gastroesophageal reflux disease	OSA	rs603165	T	C	0.474138	0.0230699	0.0048133	1.64e-06	0.0106474	0.00830936	0.20006	159.972
Gastroesophageal reflux disease	OSA	rs631143	A	G	0.664985	0.0235824	0.00510014	3.77e-06	0.0068881	0.00928476	0.458165	149.355
Gastroesophageal reflux disease	OSA	rs6429911	C	T	0.915679	-0.0398471	0.0086471	4.06e-06	-0.00534201	0.0158101	0.735448	147.788
Gastroesophageal reflux disease	OSA	rs6510697	G	A	0.32823	-0.0269977	0.00515064	1.59e-07	-0.000826887	0.00844321	0.921984	193.755
Gastroesophageal reflux disease	OSA	rs6707827	G	A	0.702896	0.0271596	0.00529688	2.94e-07	-0.0073953	0.00957641	0.439972	185.712
Gastroesophageal reflux disease	OSA	rs6711584	A	G	0.452019	0.0322545	0.00483974	2.66e-11	0.022856	0.00829789	0.00587922	310.733
Gastroesophageal reflux disease	OSA	rs6722661	A	G	0.364669	-0.0322543	0.00500354	1.15e-10	-0.00986906	0.00865854	0.254367	290.632
Gastroesophageal reflux disease	OSA	rs6744653	G	A	0.829308	0.0326907	0.00638997	3.12e-07	0.0226222	0.0111781	0.0429903	182.377
Gastroesophageal reflux disease	OSA	rs6762606	T	C	0.284989	-0.0239391	0.00533907	7.33e-06	-0.0149687	0.00993349	0.131838	140.773
Gastroesophageal reflux disease	OSA	rs6902631	G	A	0.36556	-0.0249064	0.00500128	6.36e-07	-0.0030278	0.00831064	0.715613	173.443
Gastroesophageal reflux disease	OSA	rs6971417	T	G	0.802653	-0.0281439	0.00604394	3.22e-06	0.0166083	0.011487	0.148224	151.25
Gastroesophageal reflux disease	OSA	rs703115	C	T	0.407872	-0.021779	0.004901	8.84e-06	-0.00584091	0.00862023	0.498037	138.094
Gastroesophageal reflux disease	OSA	rs7032155	A	C	0.59185	0.02775	0.00491358	1.63e-08	-0.000161012	0.00854907	0.984974	224.274
Gastroesophageal reflux disease	OSA	rs7038072	C	T	0.612753	-0.0225676	0.00493476	4.8e-06	-0.005785	0.00855702	0.499007	145.683
Gastroesophageal reflux disease	OSA	rs7100	G	A	0.768591	-0.0254273	0.00569841	8.11e-06	-0.0163507	0.00999369	0.101818	138.623
Gastroesophageal reflux disease	OSA	rs7186573	C	T	0.383053	0.0238271	0.00494496	1.45e-06	0.0189021	0.00830428	0.0228344	161.743
Gastroesophageal reflux disease	OSA	rs7241572	A	G	0.209101	0.0365511	0.00597464	9.49e-10	0.0106639	0.0101134	0.291686	266.398
Gastroesophageal reflux disease	OSA	rs7314842	T	C	0.475997	0.0218976	0.00481966	5.54e-06	0.013708	0.00876072	0.117651	144.177
Gastroesophageal reflux disease	OSA	rs7324952	T	C	0.116177	-0.0373824	0.00755791	7.57e-07	-0.0192104	0.012443	0.122619	172.984
Gastroesophageal reflux disease	OSA	rs741959	G	A	0.581102	-0.0245348	0.00487982	4.96e-07	0.00648272	0.00850421	0.445884	176.65
Gastroesophageal reflux disease	OSA	rs745596	T	C	0.074437	-0.0409888	0.00916532	7.74e-06	-0.00038518	0.0150921	0.979639	139.536
Gastroesophageal reflux disease	OSA	rs7527682	G	A	0.53725	-0.026684	0.00482174	3.13e-08	0.0227242	0.00853193	0.00773482	213.422
Gastroesophageal reflux disease	OSA	rs7541875	G	A	0.426069	0.0273972	0.00484976	1.61e-08	0.007784	0.0084967	0.359604	221.295
Gastroesophageal reflux disease	OSA	rs7581524	T	C	0.276081	0.0263899	0.00538921	9.74e-07	-0.00255854	0.00990293	0.796127	167.797
Gastroesophageal reflux disease	OSA	rs7600261	T	C	0.306391	0.0338034	0.00522051	9.47e-11	0.0200655	0.00901088	0.0259603	292.808
Gastroesophageal reflux disease	OSA	rs7612999	A	G	0.245338	0.0305231	0.00559546	4.9e-08	0.0103021	0.0098251	0.294384	207.962
Gastroesophageal reflux disease	OSA	rs761777	G	A	0.254034	0.0345341	0.00554469	4.71e-10	0.00214611	0.00929368	0.817376	272.498
Gastroesophageal reflux disease	OSA	rs7633157	G	A	0.315114	-0.0258958	0.00517533	5.62e-07	-0.00886347	0.00860095	0.302765	174.474
Gastroesophageal reflux disease	OSA	rs7639752	A	G	0.49475	0.0235086	0.00481379	1.04e-06	0.00248253	0.00830128	0.764899	166.543
Gastroesophageal reflux disease	OSA	rs7675588	A	C	0.794635	-0.0335228	0.00595438	1.8e-08	0.000936694	0.0111403	0.932992	221.103
Gastroesophageal reflux disease	OSA	rs7685686	G	A	0.422353	-0.0279222	0.00489191	1.14e-08	-0.0232819	0.00830658	0.00506571	229.331
Gastroesophageal reflux disease	OSA	rs7723780	A	G	0.160043	0.0297019	0.00655956	5.95e-06	0.0253716	0.0127623	0.0468101	142.964
Gastroesophageal reflux disease	OSA	rs773109	A	G	0.335269	-0.0380572	0.00510213	8.71e-14	-0.0136651	0.00901866	0.129722	389.273
Gastroesophageal reflux disease	OSA	rs7815117	A	G	0.727348	0.0244506	0.00543494	6.83e-06	0.00352866	0.00946346	0.709245	142.92
Gastroesophageal reflux disease	OSA	rs7837430	T	C	0.266952	0.026062	0.00543258	1.61e-06	0.00920375	0.0105579	0.38335	160.235
Gastroesophageal reflux disease	OSA	rs7854693	C	T	0.311547	0.0264878	0.00518857	3.31e-07	0.0203711	0.0084895	0.0164146	181.418
Gastroesophageal reflux disease	OSA	rs792884	G	T	0.790679	0.0263642	0.00592985	8.75e-06	0.0257392	0.0120976	0.0333672	138.676
Gastroesophageal reflux disease	OSA	rs7942368	T	C	0.214659	-0.0339683	0.00591917	9.54e-09	-0.000274774	0.010197	0.978502	234.523
Gastroesophageal reflux disease	OSA	rs7983267	T	C	0.451302	-0.0218513	0.00482508	5.93e-06	-0.000620031	0.00836013	0.940879	142.534
Gastroesophageal reflux disease	OSA	rs8034783	T	C	0.101076	0.0390428	0.00800036	1.06e-06	0.01947	0.0134885	0.148893	166.968
Gastroesophageal reflux disease	OSA	rs8059436	C	T	0.28809	-0.0239588	0.00531399	6.52e-06	-0.00832288	0.00928188	0.369889	141.921
Gastroesophageal reflux disease	OSA	rs903678	A	G	0.339412	0.0277378	0.00508463	4.89e-08	-0.0109227	0.00907352	0.228666	207.976
Gastroesophageal reflux disease	OSA	rs9298739	C	T	0.475053	0.0216624	0.00481889	6.95e-06	0.0182593	0.00831583	0.0281112	141.069
Gastroesophageal reflux disease	OSA	rs9345737	G	A	0.43945	-0.0252666	0.00484427	1.83e-07	0.00205605	0.00841764	0.807033	189.59
Gastroesophageal reflux disease	OSA	rs9365499	T	C	0.198744	-0.0271377	0.0060414	7.06e-06	-0.0225704	0.0132403	0.0882551	141.375
Gastroesophageal reflux disease	OSA	rs9372625	A	G	0.383042	-0.037727	0.0049537	2.62e-14	-0.0276461	0.00894531	0.0019977	405.657
Gastroesophageal reflux disease	OSA	rs9373363	G	A	0.253631	-0.0326836	0.00555966	4.13e-09	-0.0118862	0.00877663	0.175639	243.81
Gastroesophageal reflux disease	OSA	rs9396740	A	G	0.248794	-0.031493	0.0055587	1.47e-08	-0.0129518	0.0102694	0.207238	223.485
Gastroesophageal reflux disease	OSA	rs942065	A	G	0.634045	0.0307384	0.00500925	8.45e-10	0.00691549	0.00855079	0.418657	264.339
Gastroesophageal reflux disease	OSA	rs947791	A	G	0.218283	0.0294264	0.00583296	4.54e-07	0.0121937	0.0145647	0.402477	178.128
Gastroesophageal reflux disease	OSA	rs9521258	G	A	0.051017	-0.0535484	0.010999	1.12e-06	0.0253701	0.0165157	0.12451	167.358
Gastroesophageal reflux disease	OSA	rs9529055	A	G	0.475633	0.0266604	0.00481637	3.11e-08	-0.00160801	0.00830551	0.846483	213.725
Gastroesophageal reflux disease	OSA	rs955842	T	C	0.901885	0.0417211	0.00808423	2.46e-07	-0.0168403	0.0144493	0.243828	185.692
Gastroesophageal reflux disease	OSA	rs9615905	T	C	0.458193	0.0275657	0.0048378	1.21e-08	0.0186257	0.00832361	0.0252412	227.434
Gastroesophageal reflux disease	OSA	rs9635922	A	G	0.151252	-0.0297816	0.00670648	8.97e-06	-0.0381904	0.012873	0.00301023	137.257
Gastroesophageal reflux disease	OSA	rs9636202	A	G	0.26663	-0.035044	0.00547191	1.51e-10	-0.015195	0.00996294	0.127222	289.553
MR, Mendelian randomization; OSA, Obstructive sleep apnea; Fstat, F-score used to evaluate statistical power; GDs, gastrointestinal diseases; SNP, single nucleotide polymorphisms; EAF, Effect allele frequencies; SE, standard error.
