# Supplementary material for: Obstructive sleep apnea and 19 gastrointestinal diseases: a Mendelian randomization study
Source: Front Psychiatry. 2024 Jul 26;15:1256116. doi: 10.3389/fpsyt.2024.1256116 (PMC11310136; doi:10.3389/fpsyt.2024.1256116)
Supplement: Supplementary file 4 [file Table_3.xlsx]

## Sheet: MR_res_fill
Table S3 Full result of MR estimates for the association between OSA and GDs.
Exposure	Outcome	Method	nSNP	Beta	SE	Pvalue	lo_ci	up_ci	OR	OR_lci95	OR_uci95
OSA	Acute pancreatitis	MR Egger	35	0.00297264	0.00230763	0.206644	-0.00155032	0.0074956	1.00298	0.998451	1.00752
OSA	Acute pancreatitis	Weighted median	35	0.000643749	0.000631482	0.308001	-0.000593957	0.00188145	1.00064	0.999406	1.00188
OSA	Acute pancreatitis	Inverse variance weighted	35	0.000158911	0.000455088	0.726948	-0.00073306	0.00105088	1.00016	0.999267	1.00105
OSA	Acute pancreatitis	Simple mode	35	0.000812079	0.00130361	0.537476	-0.00174299	0.00336715	1.00081	0.998259	1.00337
OSA	Acute pancreatitis	Weighted mode	35	0.00105075	0.000971066	0.286843	-0.000852544	0.00295404	1.00105	0.999148	1.00296
OSA	Calculus of bile duct	MR Egger	47	-0.0027534	0.00266647	0.307309	-0.00797969	0.00247288	0.99725	0.992052	1.00248
OSA	Calculus of bile duct	Weighted median	47	0.000767464	0.00063902	0.229751	-0.000485016	0.00201994	1.00077	0.999515	1.00202
OSA	Calculus of bile duct	Inverse variance weighted	47	0.00133352	0.000492444	0.00676984	0.000368328	0.00229871	1.00133	1.00037	1.0023
OSA	Calculus of bile duct	Simple mode	47	0.000589621	0.00164982	0.722438	-0.00264402	0.00382326	1.00059	0.997359	1.00383
OSA	Calculus of bile duct	Weighted mode	47	4.89e-05	0.00147064	0.973645	-0.00283361	0.00293131	1.00005	0.99717	1.00294
OSA	Calculus of gallbladder	MR Egger	77	-0.000224216	0.0022312	0.920222	-0.00459737	0.00414894	0.999776	0.995413	1.00416
OSA	Calculus of gallbladder	Weighted median	77	0.000914648	0.000759814	0.228675	-0.000574587	0.00240388	1.00092	0.999426	1.00241
OSA	Calculus of gallbladder	Inverse variance weighted	77	0.00105433	0.000520757	0.0429064	3.37e-05	0.00207502	1.00105	1.00003	1.00208
OSA	Calculus of gallbladder	Simple mode	77	0.00112682	0.00173213	0.517305	-0.00226816	0.0045218	1.00113	0.997734	1.00453
OSA	Calculus of gallbladder	Weighted mode	77	0.000939253	0.00149343	0.531285	-0.00198787	0.00386637	1.00094	0.998014	1.00387
OSA	Celiac disease	MR Egger	10	0.111847	1.18671	0.927228	-2.2141	2.43779	1.11834	0.109252	11.4478
OSA	Celiac disease	Weighted median	10	0.0479655	0.292443	0.869718	-0.525223	0.621154	1.04913	0.591424	1.86107
OSA	Celiac disease	Inverse variance weighted	10	0.217403	0.223262	0.330177	-0.220191	0.654998	1.24285	0.802365	1.92514
OSA	Celiac disease	Simple mode	10	-0.0610698	0.439177	0.892468	-0.921856	0.799717	0.940758	0.39778	2.22491
OSA	Celiac disease	Weighted mode	10	-0.0531886	0.453648	0.90924	-0.942339	0.835962	0.948201	0.389715	2.30703
OSA	Chronic gastritis	MR Egger	113	0.000673932	0.000785935	0.393022	-0.000866501	0.00221436	1.00067	0.999134	1.00222
OSA	Chronic gastritis	Weighted median	113	0.000580099	0.000558237	0.298729	-0.000514046	0.00167424	1.00058	0.999486	1.00168
OSA	Chronic gastritis	Inverse variance weighted	113	0.000833222	0.000362015	0.0213566	0.000123672	0.00154277	1.00083	1.00012	1.00154
OSA	Chronic gastritis	Simple mode	113	0.0020389	0.00147633	0.170008	-0.000854696	0.0049325	1.00204	0.999146	1.00494
OSA	Chronic gastritis	Weighted mode	113	0.000145997	0.000923403	0.874657	-0.00166387	0.00195587	1.00015	0.998338	1.00196
OSA	Cirrhosis	MR Egger	74	-0.0117035	0.325098	0.971382	-0.648896	0.625489	0.988365	0.522622	1.86916
OSA	Cirrhosis	Weighted median	74	0.0873577	0.128434	0.496394	-0.164373	0.339089	1.09129	0.848425	1.40367
OSA	Cirrhosis	Inverse variance weighted	74	0.118886	0.0908457	0.190649	-0.0591712	0.296944	1.12624	0.942545	1.34574
OSA	Cirrhosis	Simple mode	74	0.144729	0.265927	0.587932	-0.376487	0.665945	1.15573	0.686268	1.94633
OSA	Cirrhosis	Weighted mode	74	0.113057	0.205635	0.584138	-0.289987	0.516101	1.1197	0.748273	1.67548
OSA	Colorectal cancer	MR Egger	108	0.000566141	0.00136018	0.678087	-0.00209981	0.00323209	1.00057	0.997902	1.00324
OSA	Colorectal cancer	Weighted median	108	0.000129222	0.00099205	0.896363	-0.0018152	0.00207364	1.00013	0.998186	1.00208
OSA	Colorectal cancer	Inverse variance weighted	108	0.000546385	0.000651778	0.401863	-0.0007311	0.00182387	1.00055	0.999269	1.00183
OSA	Colorectal cancer	Simple mode	108	0.00233192	0.00238342	0.330087	-0.00233958	0.00700341	1.00233	0.997663	1.00703
OSA	Colorectal cancer	Weighted mode	108	-0.000575755	0.00155725	0.712317	-0.00362796	0.00247645	0.999424	0.996379	1.00248
OSA	Crohn's disease	MR Egger	111	7.51e-05	0.000672252	0.911204	-0.00124247	0.00139276	1.00008	0.998758	1.00139
OSA	Crohn's disease	Weighted median	111	0.000201344	0.000402659	0.61705	-0.000587867	0.000990554	1.0002	0.999412	1.00099
OSA	Crohn's disease	Inverse variance weighted	111	0.000268521	0.000284632	0.345478	-0.000289358	0.000826401	1.00027	0.999711	1.00083
OSA	Crohn's disease	Simple mode	111	-0.000505839	0.00095121	0.595947	-0.00237021	0.00135853	0.999494	0.997633	1.00136
OSA	Crohn's disease	Weighted mode	111	-0.000104705	0.000759652	0.890625	-0.00159362	0.00138421	0.999895	0.998408	1.00139
OSA	Diverticular disease	MR Egger	90	0.00190287	0.0027572	0.49192	-0.00350125	0.00730698	1.0019	0.996505	1.00733
OSA	Diverticular disease	Weighted median	90	0.000195272	0.00106858	0.855003	-0.00189915	0.0022897	1.0002	0.998103	1.00229
OSA	Diverticular disease	Inverse variance weighted	90	0.000157004	0.000774897	0.839437	-0.00136179	0.0016758	1.00016	0.998639	1.00168
OSA	Diverticular disease	Simple mode	90	-0.00117954	0.00273299	0.667079	-0.0065362	0.00417711	0.998821	0.993485	1.00419
OSA	Diverticular disease	Weighted mode	90	-0.000134435	0.00289797	0.963104	-0.00581446	0.00554559	0.999866	0.994202	1.00556
OSA	Gastric cancer	MR Egger	74	0.122552	0.178725	0.495103	-0.227749	0.472854	1.13038	0.796324	1.60457
OSA	Gastric cancer	Weighted median	74	0.0276715	0.076645	0.718074	-0.122553	0.177896	1.02806	0.884659	1.1947
OSA	Gastric cancer	Inverse variance weighted	74	0.0133953	0.0502535	0.789813	-0.0851017	0.111892	1.01349	0.918419	1.11839
OSA	Gastric cancer	Simple mode	74	-0.0642548	0.181148	0.72383	-0.419304	0.290795	0.937766	0.657504	1.33749
OSA	Gastric cancer	Weighted mode	74	-0.08894	0.134617	0.510891	-0.352789	0.174909	0.9149	0.702725	1.19114
OSA	Gastroduodenal ulcer	MR Egger	116	0.000888054	0.00106196	0.40477	-0.00119339	0.0029695	1.00089	0.998807	1.00297
OSA	Gastroduodenal ulcer	Weighted median	116	0.0022226	0.00076696	0.0037563	0.000719358	0.00372584	1.00223	1.00072	1.00373
OSA	Gastroduodenal ulcer	Inverse variance weighted	116	0.00194788	0.000500523	9.96e-05	0.000966853	0.0029289	1.00195	1.00097	1.00293
OSA	Gastroduodenal ulcer	Simple mode	116	0.0027905	0.00182331	0.12865	-0.000783196	0.0063642	1.00279	0.999217	1.00638
OSA	Gastroduodenal ulcer	Weighted mode	116	0.00269781	0.0012451	0.0323176	0.000257413	0.00513821	1.0027	1.00026	1.00515
OSA	Gastroesophageal reflux disease	MR Egger	31	0.0696887	0.137765	0.616784	-0.200331	0.339708	1.07217	0.81846	1.40454
OSA	Gastroesophageal reflux disease	Weighted median	31	0.154374	0.0341219	6.06e-06	0.0874951	0.221253	1.16693	1.09144	1.24764
OSA	Gastroesophageal reflux disease	Inverse variance weighted	31	0.154376	0.0265324	5.94e-09	0.102373	0.20638	1.16693	1.1078	1.22922
OSA	Gastroesophageal reflux disease	Simple mode	31	0.169666	0.0846872	0.0542352	0.00367878	0.335652	1.18491	1.00369	1.39885
OSA	Gastroesophageal reflux disease	Weighted mode	31	0.162814	0.0830296	0.0592302	7.62e-05	0.325552	1.17682	1.00008	1.3848
OSA	Irritable bowel syndrome	MR Egger	28	-0.00300222	0.00203823	0.152768	-0.00699715	0.00099272	0.997002	0.993027	1.00099
OSA	Irritable bowel syndrome	Weighted median	28	-0.00101016	0.00062587	0.106527	-0.00223686	0.000216549	0.99899	0.997766	1.00022
OSA	Irritable bowel syndrome	Inverse variance weighted	28	-0.000362994	0.000428862	0.397323	-0.00120356	0.000477575	0.999637	0.998797	1.00048
OSA	Irritable bowel syndrome	Simple mode	28	-0.00125	0.00112095	0.274624	-0.00344707	0.000947061	0.998751	0.996559	1.00095
OSA	Irritable bowel syndrome	Weighted mode	28	-0.00122241	0.000967067	0.217019	-0.00311787	0.000673037	0.998778	0.996887	1.00067
OSA	Non-alcoholic fatty liver disease	MR Egger	94	0.191944	0.18812	0.310248	-0.176771	0.560659	1.2116	0.837972	1.75183
OSA	Non-alcoholic fatty liver disease	Weighted median	94	0.0503791	0.0848006	0.552453	-0.11583	0.216588	1.05167	0.890627	1.24183
OSA	Non-alcoholic fatty liver disease	Inverse variance weighted	94	0.106181	0.0608002	0.0807419	-0.0129871	0.22535	1.11202	0.987097	1.25276
OSA	Non-alcoholic fatty liver disease	Simple mode	94	0.636733	0.26162	0.0168514	0.123957	1.14951	1.8903	1.13197	3.15664
OSA	Non-alcoholic fatty liver disease	Weighted mode	94	0.0370079	0.0751071	0.623361	-0.110202	0.184218	1.0377	0.895653	1.20228
OSA	Oesophageal cancer	MR Egger	96	0.000520265	0.000859852	0.546595	-0.00116504	0.00220557	1.00052	0.998836	1.00221
OSA	Oesophageal cancer	Weighted median	96	0.000203416	0.000390923	0.602821	-0.000562793	0.000969624	1.0002	0.999437	1.00097
OSA	Oesophageal cancer	Inverse variance weighted	96	-0.000118015	0.00026054	0.650575	-0.000628673	0.000392643	0.999882	0.999372	1.00039
OSA	Oesophageal cancer	Simple mode	96	0.00125468	0.00104027	0.230767	-0.000784238	0.0032936	1.00126	0.999216	1.0033
OSA	Oesophageal cancer	Weighted mode	96	0.000875484	0.000995882	0.381563	-0.00107644	0.00282741	1.00088	0.998924	1.00283
OSA	Pancreatic cancer	MR Egger	73	0.00841264	0.668603	0.989996	-1.30205	1.31887	1.00845	0.271974	3.73921
OSA	Pancreatic cancer	Weighted median	73	0.0133593	0.291459	0.963441	-0.557901	0.58462	1.01345	0.572409	1.79431
OSA	Pancreatic cancer	Inverse variance weighted	73	-0.19894	0.188073	0.290156	-0.567563	0.169683	0.819599	0.566905	1.18493
OSA	Pancreatic cancer	Simple mode	73	0.110144	0.623885	0.860361	-1.11267	1.33296	1.11644	0.32868	3.79225
OSA	Pancreatic cancer	Weighted mode	73	0.139584	0.526931	0.791844	-0.893201	1.17237	1.1498	0.409343	3.22963
OSA	Primary biliary cholangitis	MR Egger	21	0.625144	0.699281	0.382517	-0.745447	1.99573	1.86852	0.474522	7.35761
OSA	Primary biliary cholangitis	Weighted median	21	0.116717	0.258367	0.651449	-0.389682	0.623117	1.1238	0.677272	1.86473
OSA	Primary biliary cholangitis	Inverse variance weighted	21	0.124863	0.174084	0.473216	-0.216342	0.466069	1.13299	0.80546	1.59372
OSA	Primary biliary cholangitis	Simple mode	21	0.0295705	0.544141	0.957201	-1.03695	1.09609	1.03001	0.354536	2.99243
OSA	Primary biliary cholangitis	Weighted mode	21	0.220706	0.482589	0.652358	-0.72517	1.16658	1.24696	0.484242	3.211
OSA	Primary sclerosing cholangitis	MR Egger	64	-0.248947	0.279284	0.376174	-0.796342	0.298449	0.779622	0.450975	1.34777
OSA	Primary sclerosing cholangitis	Weighted median	64	-0.029916	0.147028	0.838767	-0.318092	0.25826	0.970527	0.727536	1.29468
OSA	Primary sclerosing cholangitis	Inverse variance weighted	64	-0.102133	0.0998232	0.30624	-0.297787	0.09352	0.902909	0.74246	1.09803
OSA	Primary sclerosing cholangitis	Simple mode	64	0.116546	0.361449	0.748186	-0.591895	0.824987	1.12361	0.553278	2.28185
OSA	Primary sclerosing cholangitis	Weighted mode	64	0.055254	0.297866	0.853433	-0.528564	0.639072	1.05681	0.589451	1.89472
OSA	ulcerative colitis	MR Egger	64	-0.00147269	0.00224967	0.51513	-0.00588203	0.00293666	0.998528	0.994135	1.00294
OSA	ulcerative colitis	Weighted median	64	0.000462473	0.000654827	0.480032	-0.000820988	0.00174593	1.00046	0.999179	1.00175
OSA	ulcerative colitis	Inverse variance weighted	64	0.000980197	0.000450477	0.0295619	9.73e-05	0.00186313	1.00098	1.0001	1.00186
OSA	ulcerative colitis	Simple mode	64	0.000139312	0.00145252	0.923896	-0.00270763	0.00298626	1.00014	0.997296	1.00299
OSA	ulcerative colitis	Weighted mode	64	-1.02e-05	0.0011888	0.993175	-0.00234026	0.00231984	0.99999	0.997662	1.00232
Calculus of gallbladder	OSA	MR Egger	16	-5.4031	5.37827	0.33213	-15.9445	5.13831	0.00450262	1.19e-07	170.427
Calculus of gallbladder	OSA	Weighted median	16	-1.56044	2.52881	0.537193	-6.51691	3.39603	0.210044	0.00147822	29.8455
Calculus of gallbladder	OSA	Inverse variance weighted	16	-2.39675	2.21698	0.279658	-6.74203	1.94853	0.0910133	0.00118025	7.01834
Calculus of gallbladder	OSA	Simple mode	16	-2.20399	4.94954	0.662467	-11.9051	7.4971	0.110362	6.76e-06	1802.81
Calculus of gallbladder	OSA	Weighted mode	16	-4.16097	3.11706	0.201816	-10.2704	1.94846	0.0155925	3.46e-05	7.01789
Celiac disease	OSA	MR Egger	43	0.0269918	0.0434079	0.537504	-0.0580877	0.112071	1.02736	0.943567	1.11859
Celiac disease	OSA	Weighted median	43	0.00397452	0.0139789	0.776163	-0.0234241	0.0313732	1.00398	0.976848	1.03187
Celiac disease	OSA	Inverse variance weighted	43	-0.0054939	0.0117509	0.64012	-0.0285256	0.0175378	0.994521	0.971877	1.01769
Celiac disease	OSA	Simple mode	43	0.0347372	0.0428964	0.422624	-0.0493398	0.118814	1.03535	0.951858	1.12616
Celiac disease	OSA	Weighted mode	43	0.0407467	0.0394124	0.30712	-0.0365016	0.117995	1.04159	0.964157	1.12524
Chronic gastritis	OSA	MR Egger	21	-7.77836	4.4556	0.0970051	-16.5113	0.954619	0.000418698	6.75e-08	2.59768
Chronic gastritis	OSA	Weighted median	21	-4.15975	3.0475	0.172262	-10.1329	1.81335	0.0156114	3.98e-05	6.13093
Chronic gastritis	OSA	Inverse variance weighted	21	-2.3373	2.33042	0.315883	-6.90492	2.23032	0.0965879	0.00100284	9.30281
Chronic gastritis	OSA	Simple mode	21	-5.32558	5.92642	0.379548	-16.9414	6.29019	0.00486552	4.39e-08	539.257
Chronic gastritis	OSA	Weighted mode	21	-7.09336	4.2341	0.109442	-15.3922	1.20548	0.000830601	2.07e-07	3.33836
Cirrhosis	OSA	MR Egger	9	0.0423728	0.0760124	0.594591	-0.106611	0.191357	1.04328	0.898875	1.21089
Cirrhosis	OSA	Weighted median	9	-0.017846	0.023399	0.445655	-0.0637081	0.0280162	0.982312	0.938279	1.02841
Cirrhosis	OSA	Inverse variance weighted	9	-0.00156358	0.0172151	0.927631	-0.0353053	0.0321781	0.998438	0.965311	1.0327
Cirrhosis	OSA	Simple mode	9	-0.0225625	0.0375204	0.56426	-0.0961025	0.0509774	0.97769	0.908371	1.0523
Cirrhosis	OSA	Weighted mode	9	-0.0212305	0.0345162	0.555585	-0.0888822	0.0464212	0.978993	0.914953	1.04752
Colorectal cancer	OSA	MR Egger	37	2.79563	2.32475	0.237224	-1.76089	7.35214	16.3729	0.171891	1559.54
Colorectal cancer	OSA	Weighted median	37	-0.376712	1.32662	0.776439	-2.9769	2.22347	0.686114	0.0509507	9.23936
Colorectal cancer	OSA	Inverse variance weighted	37	0.702596	0.913746	0.441942	-1.08835	2.49354	2.01899	0.336773	12.104
Colorectal cancer	OSA	Simple mode	37	-1.08143	2.12081	0.613226	-5.23821	3.07536	0.339112	0.00530973	21.6577
Colorectal cancer	OSA	Weighted mode	37	-0.962086	2.06763	0.644513	-5.01464	3.09047	0.382095	0.00664001	21.9874
Crohn's disease	OSA	MR Egger	44	-0.910841	2.62992	0.730818	-6.06548	4.2438	0.402186	0.00232165	69.6719
Crohn's disease	OSA	Weighted median	44	1.93959	3.01198	0.519602	-3.96389	7.84307	6.95591	0.0189892	2548.02
Crohn's disease	OSA	Inverse variance weighted	44	-1.2719	1.78756	0.476758	-4.77552	2.23172	0.280299	0.00843367	9.31591
Crohn's disease	OSA	Simple mode	44	-7.46751	5.92798	0.21457	-19.0864	4.15133	0.000571348	5.14e-09	63.5182
Crohn's disease	OSA	Weighted mode	44	0.0796593	2.91497	0.978325	-5.63368	5.793	1.08292	0.0035754	327.994
Diverticular disease	OSA	MR Egger	31	-0.787405	6.88934	0.909793	-14.2905	12.7157	0.455024	6.22e-07	332936
Diverticular disease	OSA	Weighted median	31	0.633906	1.79911	0.72458	-2.89235	4.16016	1.88496	0.0554459	64.0819
Diverticular disease	OSA	Inverse variance weighted	31	0.475578	1.60947	0.767621	-2.67898	3.63013	1.60894	0.0686333	37.7179
Diverticular disease	OSA	Simple mode	31	1.68403	4.08541	0.68312	-6.32339	9.69144	5.3872	0.00179386	16178.5
Diverticular disease	OSA	Weighted mode	31	2.16769	3.73218	0.565706	-5.14738	9.48276	8.73806	0.00581462	13131.3
Gastric cancer	OSA	MR Egger	10	-0.0204383	0.108977	0.855901	-0.234032	0.193156	0.979769	0.791336	1.21307
Gastric cancer	OSA	Weighted median	10	0.000773903	0.0374504	0.983513	-0.0726288	0.0741766	1.00077	0.929946	1.077
Gastric cancer	OSA	Inverse variance weighted	10	0.00257211	0.0286025	0.928346	-0.0534887	0.0586329	1.00258	0.947917	1.06039
Gastric cancer	OSA	Simple mode	10	0.00869967	0.0469256	0.857032	-0.0832744	0.100674	1.00874	0.920099	1.10592
Gastric cancer	OSA	Weighted mode	10	0.00473176	0.0437996	0.91634	-0.0811155	0.090579	1.00474	0.922087	1.09481
Gastroduodenal ulcer	OSA	MR Egger	20	-0.160473	4.68268	0.973039	-9.33853	9.01758	0.851741	8.8e-05	8246.83
Gastroduodenal ulcer	OSA	Weighted median	20	0.377238	2.69256	0.888578	-4.90019	5.65466	1.45825	0.00744519	285.62
Gastroduodenal ulcer	OSA	Inverse variance weighted	20	0.585112	2.24009	0.793938	-3.80546	4.97568	1.79519	0.022249	144.848
Gastroduodenal ulcer	OSA	Simple mode	20	1.61669	5.16453	0.757663	-8.50578	11.7392	5.03638	0.000202295	125387
Gastroduodenal ulcer	OSA	Weighted mode	20	-0.0733642	3.90466	0.985205	-7.72649	7.57976	0.929262	0.00044099	1958.16
Gastroesophageal reflux disease	OSA	MR Egger	195	0.427532	0.142071	0.00296822	0.149072	0.705991	1.53347	1.16076	2.02585
Gastroesophageal reflux disease	OSA	Weighted median	195	0.342223	0.03556	6.34e-22	0.272525	0.41192	1.40807	1.31328	1.50971
Gastroesophageal reflux disease	OSA	Inverse variance weighted	195	0.329839	0.0284367	4.17e-31	0.274103	0.385575	1.39074	1.31535	1.47046
Gastroesophageal reflux disease	OSA	Simple mode	195	0.379771	0.117791	0.00148265	0.148901	0.61064	1.46195	1.16056	1.84161
Gastroesophageal reflux disease	OSA	Weighted mode	195	0.379771	0.115767	0.00122861	0.152868	0.606674	1.46195	1.16517	1.83432
Irritable bowel syndrome	OSA	MR Egger	6	-11.3226	80.9354	0.895503	-169.956	147.311	1.21e-05	1.55e-74	9.47e+63
Irritable bowel syndrome	OSA	Weighted median	6	-3.25669	8.6845	0.70766	-20.2783	13.7649	0.0385156	1.56e-09	950680
Irritable bowel syndrome	OSA	Inverse variance weighted	6	-6.19122	7.23036	0.391842	-20.3627	7.98028	0.00204732	1.43e-09	2922.75
Irritable bowel syndrome	OSA	Simple mode	6	-0.355022	12.8608	0.979045	-25.5622	24.8522	0.701158	7.92e-12	62108776787
Irritable bowel syndrome	OSA	Weighted mode	6	-0.355022	11.798	0.977158	-23.479	22.769	0.701158	6.36e-11	7734574512
Non-alcoholic fatty liver disease	OSA	MR Egger	40	-0.00788269	0.018933	0.6795	-0.0449915	0.0292261	0.992148	0.956006	1.02966
Non-alcoholic fatty liver disease	OSA	Weighted median	40	0.00814223	0.0106533	0.444695	-0.0127383	0.0290228	1.00818	0.987342	1.02945
Non-alcoholic fatty liver disease	OSA	Inverse variance weighted	40	0.00976862	0.00781112	0.211079	-0.00554117	0.0250784	1.00982	0.994474	1.0254
Non-alcoholic fatty liver disease	OSA	Simple mode	40	0.00410135	0.0198055	0.837024	-0.0347175	0.0429202	1.00411	0.965878	1.04385
Non-alcoholic fatty liver disease	OSA	Weighted mode	40	0.00301345	0.0172908	0.862547	-0.0308765	0.0369034	1.00302	0.969595	1.03759
Oesophageal cancer	OSA	MR Egger	21	-6.89959	8.86625	0.446042	-24.2774	10.4782	0.00100819	2.86e-11	35534
Oesophageal cancer	OSA	Weighted median	21	-0.896507	5.64428	0.873799	-11.9593	10.1663	0.407992	6.4e-06	26011.3
Oesophageal cancer	OSA	Inverse variance weighted	21	-2.92745	3.8091	0.442165	-10.3933	4.53838	0.0535333	3.06e-05	93.539
Oesophageal cancer	OSA	Simple mode	21	6.44466	10.6077	0.550327	-14.3465	27.2358	629.333	5.88e-07	674000000000
Oesophageal cancer	OSA	Weighted mode	21	3.19616	8.79551	0.720129	-14.043	20.4354	24.4386	7.97e-07	7.49835e+08
Pancreatic cancer	OSA	MR Egger	4	0.0246671	0.0718079	0.763962	-0.116076	0.165411	1.02497	0.890407	1.17988
Pancreatic cancer	OSA	Weighted median	4	0.0149262	0.0183311	0.415498	-0.0210027	0.0508552	1.01504	0.979216	1.05217
Pancreatic cancer	OSA	Inverse variance weighted	4	0.00839796	0.0218526	0.700756	-0.0344331	0.051229	1.00843	0.966153	1.05256
Pancreatic cancer	OSA	Simple mode	4	0.055269	0.041475	0.274842	-0.0260221	0.13656	1.05682	0.974314	1.14632
Pancreatic cancer	OSA	Weighted mode	4	-0.0228722	0.0179413	0.292142	-0.0580371	0.0122927	0.977387	0.943615	1.01237
Primary biliary cholangitis	OSA	MR Egger	53	0.0129751	0.0156338	0.410441	-0.0176671	0.0436173	1.01306	0.982488	1.04458
Primary biliary cholangitis	OSA	Weighted median	53	-0.00224551	0.0080931	0.781427	-0.018108	0.013617	0.997757	0.982055	1.01371
Primary biliary cholangitis	OSA	Inverse variance weighted	53	-0.00243457	0.00552311	0.659361	-0.0132599	0.00839073	0.997568	0.986828	1.00843
Primary biliary cholangitis	OSA	Simple mode	53	0.0115108	0.0160643	0.476861	-0.0199752	0.0429968	1.01158	0.980223	1.04393
Primary biliary cholangitis	OSA	Weighted mode	53	-0.00164547	0.01177	0.889356	-0.0247147	0.0214237	0.998356	0.975588	1.02165
Primary sclerosing cholangitis	OSA	MR Egger	45	-0.0120174	0.0140879	0.398369	-0.0396298	0.0155949	0.988054	0.961145	1.01572
Primary sclerosing cholangitis	OSA	Weighted median	45	-0.00238352	0.0110268	0.828865	-0.023996	0.019229	0.997619	0.97629	1.01942
Primary sclerosing cholangitis	OSA	Inverse variance weighted	45	0.00114772	0.00784542	0.883691	-0.0142293	0.0165247	1.00115	0.985871	1.01666
Primary sclerosing cholangitis	OSA	Simple mode	45	-0.00771116	0.0204951	0.708543	-0.0478815	0.0324592	0.992318	0.953247	1.03299
Primary sclerosing cholangitis	OSA	Weighted mode	45	-0.00670396	0.00988325	0.501124	-0.0260751	0.0126672	0.993318	0.974262	1.01275
ulcerative colitis	OSA	MR Egger	33	-12.1275	8.06016	0.142543	-27.9254	3.67043	5.41e-06	7.45e-13	39.2688
ulcerative colitis	OSA	Weighted median	33	-4.49625	2.62898	0.0872176	-9.64906	0.656559	0.0111507	6.45e-05	1.92815
ulcerative colitis	OSA	Inverse variance weighted	33	-2.50658	1.86512	0.178973	-6.16222	1.14906	0.0815466	0.00210757	3.15521
ulcerative colitis	OSA	Simple mode	33	-4.6222	4.74295	0.337098	-13.9184	4.67398	0.00983116	9.02e-07	107.123
ulcerative colitis	OSA	Weighted mode	33	-4.98059	3.87305	0.207684	-12.5718	2.61058	0.00687002	3.47e-06	13.607
MR, Mendelian randomization; OSA, Obstructive sleep apnea; GDs, gastrointestinal diseases; SNP, single nucleotide polymorphisms; OR, odds ratio; SE, standard error; ci, confidence interval.
