# Supplementary material for: Obstructive sleep apnea and 19 gastrointestinal diseases: a Mendelian randomization study
Source: Front Psychiatry. 2024 Jul 26;15:1256116. doi: 10.3389/fpsyt.2024.1256116 (PMC11310136; doi:10.3389/fpsyt.2024.1256116)
Supplement: Supplementary file 5 [file Table_4.xlsx]

## Sheet: OSA_Acute_pancreatitis_heteroge
Table S4 The heterogeneity of instrumental variables.
Exposure	Outcome	Method	Cochran's Q	df	P-value
OSA	Acute pancreatitis	MR Egger	37.6856	33	0.263442
OSA	Acute pancreatitis	Inverse variance weighted	39.451	34	0.239283
OSA	Calculus of bile duct	MR Egger	54.8828	45	0.148448
OSA	Calculus of bile duct	Inverse variance weighted	57.8459	46	0.112997
OSA	Calculus of gallbladder	MR Egger	76.6839	75	0.424325
OSA	Calculus of gallbladder	Inverse variance weighted	77.0392	76	0.445139
OSA	Celiac disease	MR Egger	8.72476	8	0.366044
OSA	Celiac disease	Inverse variance weighted	8.73374	9	0.462207
OSA	Chronic gastritis	MR Egger	116.003	111	0.35366
OSA	Chronic gastritis	Inverse variance weighted	116.058	112	0.377394
OSA	Cirrhosis	MR Egger	82.8673	72	0.179151
OSA	Cirrhosis	Inverse variance weighted	83.0689	73	0.196992
OSA	Colorectal cancer	MR Egger	116.18	106	0.234712
OSA	Colorectal cancer	Inverse variance weighted	116.18	107	0.255998
OSA	Crohn's disease	MR Egger	138.073	109	0.0313525
OSA	Crohn's disease	Inverse variance weighted	138.201	110	0.0356496
OSA	Diverticular disease	MR Egger	110.206	88	0.0547958
OSA	Diverticular disease	Inverse variance weighted	110.752	89	0.0590488
OSA	Gastric cancer	MR Egger	58.4059	72	0.876298
OSA	Gastric cancer	Inverse variance weighted	58.8109	73	0.885747
OSA	Gastroduodenal ulcer	MR Egger	118.988	114	0.355817
OSA	Gastroduodenal ulcer	Inverse variance weighted	120.324	115	0.348428
OSA	Gastroesophageal reflux disease	MR Egger	42.2717	29	0.0530772
OSA	Gastroesophageal reflux disease	Inverse variance weighted	42.8442	30	0.0604741
OSA	Irritable bowel syndrome	MR Egger	22.7308	26	0.648129
OSA	Irritable bowel syndrome	Inverse variance weighted	24.4851	27	0.603293
OSA	Non-alcoholic fatty liver disease	MR Egger	105.422	92	0.160184
OSA	Non-alcoholic fatty liver disease	Inverse variance weighted	105.688	93	0.173737
OSA	Oesophageal cancer	MR Egger	86.6501	94	0.692068
OSA	Oesophageal cancer	Inverse variance weighted	87.2568	95	0.701616
OSA	Pancreatic cancer	MR Egger	66.8887	71	0.616251
OSA	Pancreatic cancer	Inverse variance weighted	66.9931	72	0.644831
OSA	Primary biliary cholangitis	MR Egger	19.3565	19	0.434189
OSA	Primary biliary cholangitis	Inverse variance weighted	19.9131	20	0.463378
OSA	Primary sclerosing cholangitis	MR Egger	67.4601	62	0.295936
OSA	Primary sclerosing cholangitis	Inverse variance weighted	67.8054	63	0.316772
OSA	Ulcerative colitis	MR Egger	57.5456	62	0.636734
OSA	Ulcerative colitis	Inverse variance weighted	58.7841	63	0.627233
Calculus of gallbladder	OSA	MR Egger	24.6659	14	0.0380125
Calculus of gallbladder	OSA	Inverse variance weighted	25.335	15	0.0456212
Celiac disease	OSA	MR Egger	74.6436	41	0.00102577
Celiac disease	OSA	Inverse variance weighted	75.7447	42	0.001088
Chronic gastritis	OSA	MR Egger	21.6318	19	0.302961
Chronic gastritis	OSA	Inverse variance weighted	23.9272	20	0.245585
Cirrhosis	OSA	MR Egger	6.12674	7	0.525031
Cirrhosis	OSA	Inverse variance weighted	6.47891	8	0.593748
Colorectal cancer	OSA	MR Egger	26.4519	35	0.850287
Colorectal cancer	OSA	Inverse variance weighted	27.4106	36	0.847534
Crohn's disease	OSA	MR Egger	43.2209	42	0.418945
Crohn's disease	OSA	Inverse variance weighted	43.2577	43	0.460304
Diverticular disease	OSA	MR Egger	63.9847	29	0.000192369
Diverticular disease	OSA	Inverse variance weighted	64.0633	30	0.00028868
Gastric cancer	OSA	MR Egger	5.06532	8	0.750572
Gastric cancer	OSA	Inverse variance weighted	5.1132	9	0.82433
Gastroduodenal ulcer	OSA	MR Egger	30.4729	18	0.0330948
Gastroduodenal ulcer	OSA	Inverse variance weighted	30.5295	19	0.0454351
Gastroesophageal reflux disease	OSA	MR Egger	288.999	193	9.15277e-06
Gastroesophageal reflux disease	OSA	Inverse variance weighted	289.737	194	9.95424e-06
Irritable bowel syndrome	OSA	MR Egger	1.21443	4	0.875718
Irritable bowel syndrome	OSA	Inverse variance weighted	1.21848	5	0.943092
Non-alcoholic fatty liver disease	OSA	MR Egger	36.2793	38	0.549174
Non-alcoholic fatty liver disease	OSA	Inverse variance weighted	37.3268	39	0.546325
Oesophageal cancer	OSA	MR Egger	22.5653	19	0.257032
Oesophageal cancer	OSA	Inverse variance weighted	22.8602	20	0.295709
Pancreatic cancer	OSA	MR Egger	6.98445	2	0.0304331
Pancreatic cancer	OSA	Inverse variance weighted	7.19167	3	0.0660333
Primary biliary cholangitis	OSA	MR Egger	53.7657	51	0.368879
Primary biliary cholangitis	OSA	Inverse variance weighted	54.9356	52	0.364015
Primary sclerosing cholangitis	OSA	MR Egger	62.8694	43	0.025599
Primary sclerosing cholangitis	OSA	Inverse variance weighted	64.7153	44	0.0226132
Ulcerative colitis	OSA	MR Egger	35.6433	31	0.259017
Ulcerative colitis	OSA	Inverse variance weighted	37.3726	32	0.235871
Df, degree of freedom; OSA, Obstructive sleep apnea; red font indicates potential causal associations between OSA and GDs.
