# Supplementary material for: Obstructive sleep apnea and 19 gastrointestinal diseases: a Mendelian randomization study
Source: Front Psychiatry. 2024 Jul 26;15:1256116. doi: 10.3389/fpsyt.2024.1256116 (PMC11310136; doi:10.3389/fpsyt.2024.1256116)
Supplement: Supplementary file 6 [file Table_5.xlsx]

## Sheet: OSA_Acute_pancreatitis_pleiotro
Table S5 Directional horizontal pleiotropy assessed by intercept term in MR Egger regression of the association between OSA and GDs.
Exposure	Outcome	Egger_intercept	SE	Pvalue
OSA	Acute pancreatitis	-0.000125976	0.000101321	0.222503
OSA	Calculus of bile duct	0.000185288	0.000118873	0.126072
OSA	Calculus of gallbladder	6.42084e-05	0.000108928	0.557327
OSA	Celiac disease	0.00487858	0.0537781	0.929948
OSA	Chronic gastritis	1.04389e-05	4.56636e-05	0.819597
OSA	Cirrhosis	0.00694359	0.0165891	0.676782
OSA	Colorectal cancer	-1.31283e-06	7.92203e-05	0.986809
OSA	Crohn's disease	1.21585e-05	3.82575e-05	0.751239
OSA	Diverticular disease	-9.37292e-05	0.000142019	0.510994
OSA	Gastric cancer	-0.00580524	0.00912158	0.526515
OSA	Gastroduodenal ulcer	7.03436e-05	6.21872e-05	0.260362
OSA	Gastroesophageal reflux disease	0.00390851	0.00623662	0.535757
OSA	Irritable bowel syndrome	0.000119809	9.04554e-05	0.196859
OSA	Non-alcoholic fatty liver disease	-0.00572623	0.0118806	0.630963
OSA	Oesophageal cancer	-3.46795e-05	4.45218e-05	0.437976
OSA	Pancreatic cancer	-0.0110255	0.034116	0.747511
OSA	Primary biliary cholangitis	-0.0254859	0.0344807	0.468858
OSA	Primary sclerosing cholangitis	0.00827746	0.0146943	0.575254
OSA	Ulcerative colitis	0.000116585	0.000104761	0.270059
Calculus of gallbladder	OSA	0.00499256	0.00810143	0.547615
Celiac disease	OSA	-0.00558939	0.00718706	0.44121
Chronic gastritis	OSA	0.00833904	0.00587296	0.171836
Cirrhosis	OSA	-0.00925911	0.0156026	0.571558
Colorectal cancer	OSA	-0.00459966	0.00469772	0.334238
Crohn's disease	OSA	-0.000725783	0.00383922	0.850969
Diverticular disease	OSA	0.0021844	0.0115747	0.851625
Gastric cancer	OSA	0.00329843	0.0150736	0.832269
Gastroduodenal ulcer	OSA	0.00161653	0.00884445	0.857019
Gastroesophageal reflux disease	OSA	-0.00286558	0.00408275	0.483603
Irritable bowel syndrome	OSA	0.00244844	0.0384643	0.952299
Non-alcoholic fatty liver disease	OSA	0.00617163	0.00603014	0.31256
Oesophageal cancer	OSA	0.00367321	0.00737098	0.623969
Pancreatic cancer	OSA	-0.00860063	0.0353075	0.830254
Primary biliary cholangitis	OSA	-0.00417176	0.00396011	0.297102
Primary sclerosing cholangitis	OSA	0.00440231	0.00391801	0.267413
Ulcerative colitis	OSA	0.00906669	0.00739293	0.229282
MR, Mendelian randomization; OSA, Obstructive sleep apnea; SE, standard error; red font indicates potential causal associations between OSA and GDs.
