# Supplementary material for: Obstructive sleep apnea and 19 gastrointestinal diseases: a Mendelian randomization study
Source: Front Psychiatry. 2024 Jul 26;15:1256116. doi: 10.3389/fpsyt.2024.1256116 (PMC11310136; doi:10.3389/fpsyt.2024.1256116)
Supplement: Supplementary file 7 [file Table_6.xlsx]

## Sheet: Sheet1
Table S6 The results of MR-PRESSO Global Test
Exposure	Outcome	RSSobs	Globle Test Pvalue	Outlier
OSA	Acute pancreatitis	41.6972	0.257667
OSA	Calculus of bile duct	60.8727	0.122333
OSA	Calculus of gallbladder	78.9846	0.458
OSA	Celiac disease	10.6069	0.486667
OSA	Chronic gastritis	118.072	0.380667
OSA	Cirrhosis	85.0311	0.214333
OSA	Colorectal cancer	118.249	0.255
OSA	Crohn's disease	140.504	0.0353333
OSA	Diverticular disease	113.454	0.0583333
OSA	Gastric cancer	60.4729	0.885333
OSA	Gastroduodenal ulcer	122.28	0.370333
OSA	Gastroesophageal reflux disease	46.0367	0.0953333	4
OSA	Irritable bowel syndrome	26.2806	0.591667
OSA	Non-alcoholic fatty liver disease	108.499	0.192
OSA	Oesophageal cancer	89.0714	0.713333
OSA	Pancreatic cancer	69.0262	0.652667
OSA	Primary biliary cholangitis	22.0591	0.470667
OSA	Primary sclerosing cholangitis	70.1866	0.308
OSA	Ulcerative colitis	60.7412	0.636667
Calculus of gallbladder with other cholecystitis	OSA	28.699	0.057	2
Celiac disease	OSA	79.9449	0.001
Chronic gastritis	OSA	26.6675	0.258667
Cirrhosis	OSA	8.2201	0.602333
Colorectal cancer	OSA	29.0857	0.856
Crohn's disease	OSA	46.1898	0.448667
Diverticular disease	OSA	68.8021	<0.000333333333333333
Gastric cancer	OSA	5.89987	0.856
Gastroduodenal ulcer	OSA	33.9216	0.045
Gastroesophageal reflux disease	OSA	292.973	<0.000333333333333333	2
Irritable bowel syndrome	OSA	1.70412	0.95
Non-alcoholic fatty liver disease	OSA	38.8517	0.565667
Oesophageal cancer	OSA	25.7502	0.287667
Pancreatic cancer	OSA	23.8095	0.302
Primary biliary cholangitis	OSA	56.8083	0.388667	1
Primary sclerosing cholangitis	OSA	67.0382	0.023
Ulcerative colitis	OSA	39.3718	0.245333	1
RSSobs, observed residual sum of squares; OSA, Obstructive sleep apnea; MR-PRESSO, Mendelian Randomization pleiotropy Residual Sum and Outlier; red font indicates potential causal associations between OSA and GDs.
